# Supplementary material for: Systematics and biology of Xylocopa subgenus Schonnherria (Hymenoptera, Apidae) in Argentina
Source: Zookeys. 2015 Dec 9;(543):129–67. doi: 10.3897/zookeys.543.6300 (PMC4714329; doi:10.3897/zookeys.543.6300)
Supplement: XML Treatment for Schonnherria [file zookeys.543.6300-treatment1.xml]

<!DOCTYPE tp:taxon-treatment
  PUBLIC "-//TaxonX//DTD Taxonomic Treatment Publishing DTD v0 20100105//EN" "tax-treatment-NSO.dtd">
<tp:taxon-treatment xmlns:tp="http://www.plazi.org/taxpub"><tp:treatment-meta><kwd-group><label>Taxon classification</label><kwd><named-content content-type="kingdom">Animalia</named-content></kwd><kwd><named-content content-type="order">Hymenoptera</named-content></kwd><kwd><named-content content-type="family">Apidae</named-content></kwd></kwd-group><mixed-citation publication-type="journal"><person-group><name><surname>Lucia</surname><given-names>Mariano</given-names></name><name><surname>Gonzalez</surname><given-names>Victor H.</given-names></name><name><surname>Abrahamovich</surname><given-names>Alberto H.</given-names></name></person-group><article-title>Systematics and biology of <tp:taxon-name><tp:taxon-name-part taxon-name-part-type="genus">Xylocopa</tp:taxon-name-part> <tp:taxon-name-part taxon-name-part-type="infraspecific-rank">subgenus</tp:taxon-name-part> <tp:taxon-name-part taxon-name-part-type="subgenus">Schonnherria</tp:taxon-name-part></tp:taxon-name> (<tp:taxon-name><tp:taxon-name-part taxon-name-part-type="order">Hymenoptera</tp:taxon-name-part></tp:taxon-name>, <tp:taxon-name><tp:taxon-name-part taxon-name-part-type="family">Apidae</tp:taxon-name-part></tp:taxon-name>) in Argentina</article-title><source>Zookeys</source><day>9</day><month>12</month><year>2015</year><volume>2015</volume><issue>543</issue><fpage>129</fpage><lpage>167</lpage><pub-id pub-id-type="doi">10.3897/zookeys.543.6300</pub-id></mixed-citation></tp:treatment-meta><tp:nomenclature><label>Subgenus</label><tp:taxon-name>
                                <tp:taxon-name-part taxon-name-part-type="subgenus">Schonnherria</tp:taxon-name-part>
                            </tp:taxon-name><tp:taxon-authority>Lepeletier de Saint Fargeau, 1841</tp:taxon-authority><tp:nomenclature-citation-list><tp:nomenclature-citation><tp:taxon-name><tp:taxon-name-part taxon-name-part-type="genus">Xylocopa</tp:taxon-name-part> (<tp:taxon-name-part taxon-name-part-type="subgenus">Schonnherria</tp:taxon-name-part>)</tp:taxon-name><comment> Lepeletier de Saint Fargeau, 1841: 207. Type species: <italic><tp:taxon-name><tp:taxon-name-part taxon-name-part-type="genus">Xylocopa</tp:taxon-name-part> <tp:taxon-name-part taxon-name-part-type="species">micans</tp:taxon-name-part></tp:taxon-name></italic> Lepeletier de Saint Fargeau, 1841, by designation of Sandhouse, 1943: 598.</comment></tp:nomenclature-citation><tp:nomenclature-citation><tp:taxon-name><tp:taxon-name-part taxon-name-part-type="genus">Xylocopa</tp:taxon-name-part></tp:taxon-name><comment> (<italic>Schönherria</italic>) Dalla Torre, 1896, 202, <italic>lapsus calami pro <tp:taxon-name><tp:taxon-name-part taxon-name-part-type="subgenus">Schonnherria</tp:taxon-name-part></tp:taxon-name></italic> Lepeletier de Saint Fargeau, 1841 (not Burmeister, 1855: 417 [<tp:taxon-name><tp:taxon-name-part taxon-name-part-type="order">Coleoptera</tp:taxon-name-part></tp:taxon-name>: <tp:taxon-name><tp:taxon-name-part taxon-name-part-type="superfamily">Scarabaeoidea</tp:taxon-name-part></tp:taxon-name>]).</comment></tp:nomenclature-citation><tp:nomenclature-citation><tp:taxon-name><tp:taxon-name-part taxon-name-part-type="genus">Shornherria</tp:taxon-name-part></tp:taxon-name><comment> Ashmead, 1899: 71, error for <italic><tp:taxon-name><tp:taxon-name-part taxon-name-part-type="subgenus">Schonnherria</tp:taxon-name-part></tp:taxon-name></italic> Lepeletier de Saint Fargeau, 1841.</comment></tp:nomenclature-citation><tp:nomenclature-citation><tp:taxon-name><tp:taxon-name-part taxon-name-part-type="genus">Xylocopa</tp:taxon-name-part> (<tp:taxon-name-part taxon-name-part-type="subgenus">Schoenherria</tp:taxon-name-part>)</tp:taxon-name><comment><xref ref-type="bibr" rid="B20">Hurd and Moure 1963</xref>: 118, <italic>lapsus calami pro <tp:taxon-name><tp:taxon-name-part taxon-name-part-type="subgenus">Schonnherria</tp:taxon-name-part></tp:taxon-name></italic> Lepeletier de Saint Fargeau, 1841.</comment></tp:nomenclature-citation><tp:nomenclature-citation><tp:taxon-name><tp:taxon-name-part taxon-name-part-type="genus">Xylocopa</tp:taxon-name-part> (<tp:taxon-name-part taxon-name-part-type="subgenus">Ioxylocopa</tp:taxon-name-part>)</tp:taxon-name><comment><xref ref-type="bibr" rid="B20">Hurd and Moure 1963</xref>: 116. Type species: <italic><tp:taxon-name><tp:taxon-name-part taxon-name-part-type="genus">Xylocopa</tp:taxon-name-part> <tp:taxon-name-part taxon-name-part-type="species">chrysopoda</tp:taxon-name-part></tp:taxon-name></italic> Schrottky, 1902, by original designation; <xref ref-type="bibr" rid="B37">Minckley 1998</xref>: 36 [synonymy with <italic><tp:taxon-name><tp:taxon-name-part taxon-name-part-type="subgenus">Schonnherria</tp:taxon-name-part></tp:taxon-name></italic>].</comment></tp:nomenclature-citation><tp:nomenclature-citation><tp:taxon-name><tp:taxon-name-part taxon-name-part-type="genus">Xylocopa</tp:taxon-name-part> (<tp:taxon-name-part taxon-name-part-type="subgenus">Xylocospila</tp:taxon-name-part>)</tp:taxon-name><comment><xref ref-type="bibr" rid="B20">Hurd and Moure 1963</xref>: 109. Type species: <italic><tp:taxon-name><tp:taxon-name-part taxon-name-part-type="genus">Xylocopa</tp:taxon-name-part> <tp:taxon-name-part taxon-name-part-type="species">bambusae</tp:taxon-name-part></tp:taxon-name></italic> Schrottky, 1902, by original designation; <xref ref-type="bibr" rid="B37">Minckley 1998</xref>: 36 [synonymy with <italic><tp:taxon-name><tp:taxon-name-part taxon-name-part-type="subgenus">Schonnherria</tp:taxon-name-part></tp:taxon-name></italic>].</comment></tp:nomenclature-citation></tp:nomenclature-citation-list></tp:nomenclature><tp:treatment-sec sec-type="Diagnosis"><title>Diagnosis.</title><p>Species in the subgenus <italic><tp:taxon-name><tp:taxon-name-part taxon-name-part-type="subgenus">Schonnherria</tp:taxon-name-part></tp:taxon-name></italic> are small (15 mm) to moderately large bees (~24 mm), often with metallic highlights on all tagmata. <italic><tp:taxon-name><tp:taxon-name-part taxon-name-part-type="subgenus">Schonnherria</tp:taxon-name-part></tp:taxon-name></italic> can be distinguished from all other New World subgenera of <italic><tp:taxon-name><tp:taxon-name-part taxon-name-part-type="genus">Xylocopa</tp:taxon-name-part></tp:taxon-name></italic> by the following combination of characters: female mandible bidentate (except tridentate in <italic><tp:taxon-name><tp:taxon-name-part taxon-name-part-type="genus">Xylocopa</tp:taxon-name-part> <tp:taxon-name-part taxon-name-part-type="species">viridigastra</tp:taxon-name-part></tp:taxon-name></italic> Lepeletier de Saint Fargeau, 1841), with apical tooth about as broad as or broader than basal tooth; T1 with complete gradulus on both sexes, remaining terga with gradulus absent (except in the male of <italic><tp:taxon-name><tp:taxon-name-part taxon-name-part-type="genus">Xylocopa</tp:taxon-name-part> <tp:taxon-name-part taxon-name-part-type="species">bambusae</tp:taxon-name-part></tp:taxon-name></italic> with gradulus also on T2); male genitalia with a large spine of the ventral margin of the gonocoxite and the apex of the gonostylus bifid.</p></tp:treatment-sec><ref-list><ref id="B20"><mixed-citation xmlns:xlink="http://www.w3.org/1999/xlink" xlink:type="simple"><person-group><name name-style="western"><surname>Hurd</surname><given-names>Jr PD</given-names></name><name name-style="western"><surname>Moure</surname><given-names>JS</given-names></name></person-group> (<year>1963</year>) <article-title>A classification on the large carpenter bees (<tp:taxon-name><tp:taxon-name-part taxon-name-part-type="tribe">Xylocopini</tp:taxon-name-part></tp:taxon-name>) (<tp:taxon-name><tp:taxon-name-part taxon-name-part-type="order">Hymenoptera</tp:taxon-name-part></tp:taxon-name>: <tp:taxon-name><tp:taxon-name-part taxon-name-part-type="superfamily">Apoidea</tp:taxon-name-part></tp:taxon-name>).</article-title> <source>University of California Publications in Entomology</source> <volume>29</volume>: <fpage>1</fpage>–<lpage>365</lpage>. </mixed-citation></ref><ref id="B37"><mixed-citation xmlns:xlink="http://www.w3.org/1999/xlink" xlink:type="simple"><person-group><name name-style="western"><surname>Minckley</surname><given-names>RL</given-names></name></person-group> (<year>1998</year>) <article-title>A cladistic analysis and classification of the subgenera and genera of the large carpenter bees, tribe <tp:taxon-name><tp:taxon-name-part taxon-name-part-type="tribe">Xylocopini</tp:taxon-name-part></tp:taxon-name> (<tp:taxon-name><tp:taxon-name-part taxon-name-part-type="order">Hymenoptera</tp:taxon-name-part></tp:taxon-name>: <tp:taxon-name><tp:taxon-name-part taxon-name-part-type="family">Apidae</tp:taxon-name-part></tp:taxon-name>).</article-title> <source>Scientific Papers</source>, <publisher-name>Natural History Museum, University of Kansas</publisher-name> <volume>9</volume>: <fpage>1</fpage>–<lpage>47</lpage>. doi: <ext-link xlink:type="simple" ext-link-type="doi" xlink:href="10.5962/bhl.title.16168">10.5962/bhl.title.16168</ext-link> </mixed-citation></ref></ref-list></tp:taxon-treatment>
