# Supplementary material for: Systematics and biology of Xylocopa subgenus Schonnherria (Hymenoptera, Apidae) in Argentina
Source: Zookeys. 2015 Dec 9;(543):129–67. doi: 10.3897/zookeys.543.6300 (PMC4714329; doi:10.3897/zookeys.543.6300)
Supplement: XML Treatment for Xylocopa chrysopoda [file zookeys.543.6300-treatment3.xml]

<!DOCTYPE tp:taxon-treatment
  PUBLIC "-//TaxonX//DTD Taxonomic Treatment Publishing DTD v0 20100105//EN" "tax-treatment-NSO.dtd">
<tp:taxon-treatment xmlns:tp="http://www.plazi.org/taxpub"><tp:treatment-meta><kwd-group><label>Taxon classification</label><kwd><named-content content-type="kingdom">Animalia</named-content></kwd><kwd><named-content content-type="order">Hymenoptera</named-content></kwd><kwd><named-content content-type="family">Apidae</named-content></kwd></kwd-group><mixed-citation publication-type="journal"><person-group><name><surname>Lucia</surname><given-names>Mariano</given-names></name><name><surname>Gonzalez</surname><given-names>Victor H.</given-names></name><name><surname>Abrahamovich</surname><given-names>Alberto H.</given-names></name></person-group><article-title>Systematics and biology of <tp:taxon-name><tp:taxon-name-part taxon-name-part-type="genus">Xylocopa</tp:taxon-name-part> <tp:taxon-name-part taxon-name-part-type="infraspecific-rank">subgenus</tp:taxon-name-part> <tp:taxon-name-part taxon-name-part-type="subgenus">Schonnherria</tp:taxon-name-part></tp:taxon-name> (<tp:taxon-name><tp:taxon-name-part taxon-name-part-type="order">Hymenoptera</tp:taxon-name-part></tp:taxon-name>, <tp:taxon-name><tp:taxon-name-part taxon-name-part-type="family">Apidae</tp:taxon-name-part></tp:taxon-name>) in Argentina</article-title><source>Zookeys</source><day>9</day><month>12</month><year>2015</year><volume>2015</volume><issue>543</issue><fpage>129</fpage><lpage>167</lpage><pub-id pub-id-type="doi">10.3897/zookeys.543.6300</pub-id></mixed-citation></tp:treatment-meta><tp:nomenclature><tp:taxon-name>
                                <tp:taxon-name-part taxon-name-part-type="genus">Xylocopa</tp:taxon-name-part>
                                <tp:taxon-name-part taxon-name-part-type="species">chrysopoda</tp:taxon-name-part>
                            </tp:taxon-name><tp:taxon-authority>Schrottky, 1902</tp:taxon-authority><xref ref-type="fig" rid="F2">Figures 8</xref><xref ref-type="fig" rid="F4">, 20</xref><xref ref-type="fig" rid="F5">, 26</xref><xref ref-type="fig" rid="F6">, 31</xref><xref ref-type="fig" rid="F7">, 36</xref><xref ref-type="fig" rid="F7">, 41</xref><xref ref-type="fig" rid="F10">, 58</xref><!--PageBreak--><!--PageBreak--><tp:nomenclature-citation-list><tp:nomenclature-citation><tp:taxon-name><tp:taxon-name-part taxon-name-part-type="genus">Xylocopa</tp:taxon-name-part> <tp:taxon-name-part taxon-name-part-type="species">chrysopoda</tp:taxon-name-part></tp:taxon-name><comment> Schrottky, 1901: 214 (<italic>nomen nudum</italic>)</comment></tp:nomenclature-citation><tp:nomenclature-citation><tp:taxon-name><tp:taxon-name-part taxon-name-part-type="genus">Xylocopa</tp:taxon-name-part> <tp:taxon-name-part taxon-name-part-type="species">chrysopoda</tp:taxon-name-part></tp:taxon-name><comment> Schrottky, 1902: 475 (holotype: <named-content xmlns:xlink="http://www.w3.org/1999/xlink" content-type="dwc:institutional_code" xlink:type="simple">MZUSP</named-content>; ♂, Jundiaí, São Paulo, Brazil) (examined)</comment></tp:nomenclature-citation><tp:nomenclature-citation><tp:taxon-name><tp:taxon-name-part taxon-name-part-type="genus">Xylocopa</tp:taxon-name-part> (<tp:taxon-name-part taxon-name-part-type="subgenus">Ioxylocopa</tp:taxon-name-part>) <tp:taxon-name-part taxon-name-part-type="species">chrysopoda</tp:taxon-name-part></tp:taxon-name><comment>: <xref ref-type="bibr" rid="B20">Hurd and Moure 1963</xref>: 116.</comment></tp:nomenclature-citation></tp:nomenclature-citation-list></tp:nomenclature><tp:treatment-sec sec-type="Diagnosis"><title>Diagnosis.</title><p>This species is known only from the male. It can be distinguished from other Argentinean species of <italic><tp:taxon-name><tp:taxon-name-part taxon-name-part-type="subgenus">Schonnherria</tp:taxon-name-part></tp:taxon-name></italic> by the following combination of characters: small body size (body length 17.0–17.7); integument dark brown to black throughout, at most with faint metallic highliths on metasomal terga; compound eyes not enlarged, parallel or nearly so (Fig. <xref ref-type="fig" rid="F2">8</xref>); metasomal terga uniformly punctate, punctures separated by 1–2 times a puncture width, with distinctly long (≥ 2.0 OD) setae on discs (Fig. <xref ref-type="fig" rid="F4">20</xref>).</p></tp:treatment-sec><tp:treatment-sec sec-type="Male"><title>Male.</title><p>Body length 17.3 (17.0–17.7); head length 3.5 (3.5–3.6); head width 4.4; mesosoma width 6.0; metasoma width 6.7 (6.6–6.8); forewing length 14; forewing width 3.5 (3.4–3.6). <italic>Coloration.</italic> Integument dark brown to black except tarsi light reddish brown and cream to yellow maculations as follows: outer surface of mandible (except margins), clypeus, supraclypeal area basally, and paraocular area (except on upper one-third) (Fig. <xref ref-type="fig" rid="F2">8</xref>). Wings sybhyaline, yellowish, with weak coppery highlights. <italic>Pubescence.</italic> Long, dense, predominantly yellowish, setae dark brown to black on vertex, metafemur basally, dorsal surface of metatibia, and discs of T2–T7 (variably mixed with yellowish setae) (Fig. <xref ref-type="fig" rid="F4">20</xref>). <italic>Sculpturing.</italic> Integument largely imbricate among punctures, nearly smooth and shiny on outer surface of mandible, labrum, maculate areas of face, and discs of mesoscutum and mesocutellum. Upper paraocular area, frons, and interocellar area with coarse, contiguous punctures; vertex and gena with punctures sparser than on upper paraocular area. Discs of mesoscutum and mesoscutellum largely impunctate, otherwise punctures shallower than and about as dense as those on vertex. Discs of metasomal terga uniformly punctate, setiferous punctures circular to ovoid, separated by 1–2 times a puncture width, distal margins impunctate (Fig. <xref ref-type="fig" rid="F4">20</xref>); sterna more densely punctate than on terga. <italic>Structure.</italic> Head broader than long (1.2–1.3:1); compound eyes not enlarged, parallel or nearly so (Fig. <xref ref-type="fig" rid="F2">8</xref>); proportion of upper to lower interocular distance 0.9–1:1; upper interocular distance 6.3–6.9× OD; middle interocular distance 2.60; distance between median ocellus and posterior margin of vertex 2.6–2.7 OD; orbitoccipital distance 0.60; lateral ocelli on supraorbital line; interocellar distance to ocelocular distance 1.2–1.3:1; interocellar to ocelloccipital 0.5–1.1:1; ocellocular to alveolocellar 0.5–0.6:1; orbitoccipital to ocellocular <!--PageBreak-->1.2–1.5:1; alveolocular to interalveolar 1.1–1.2:1; clypeoalveolar distance 1.5 times longitudinal diameter of antennal socket; clypeocellar distance to distance between median ocellus and posterior margin of head 1.4–1.5:1; frontal carina elevated, short 0.8–0.9; clypeus broader than long, 0.6:1; proportion of length of scape, pedicel and F1–F4: 2.3:0.4:1:0.4:0.5:0.6, respectively. Mesoscutellum nearly flat, exposed, along <!--PageBreak-->same inclined plane with metanotum and base of propodeum; metatibia apically swollen on inner surface. Genitalia as in Figs <xref ref-type="fig" rid="F5">26</xref>, <xref ref-type="fig" rid="F6">31</xref>, <xref ref-type="fig" rid="F7">36</xref>, <xref ref-type="fig" rid="F7">41</xref>.</p></tp:treatment-sec><tp:treatment-sec sec-type="Female"><title>Female.</title><p>Unknown.</p></tp:treatment-sec><tp:treatment-sec sec-type="Distribution"><title>Distribution.</title><p>This species is known only from Brazil and the province of Misiones in Argentina, the latter area included in the Paranaense biogeographic province (Fig. <xref ref-type="fig" rid="F10">58</xref>).</p></tp:treatment-sec><tp:treatment-sec sec-type="Comments"><title>Comments.</title><p>Schrottky (1912) suggested that <italic><tp:taxon-name><tp:taxon-name-part taxon-name-part-type="genus">Xylocopa</tp:taxon-name-part> <tp:taxon-name-part taxon-name-part-type="species">chrysopoda</tp:taxon-name-part></tp:taxon-name></italic> may be the male of <italic><tp:taxon-name><tp:taxon-name-part taxon-name-part-type="genus">Xylocopa</tp:taxon-name-part> <tp:taxon-name-part taxon-name-part-type="species">pulchra</tp:taxon-name-part></tp:taxon-name></italic>, a species currently known from the female sex. As for <italic><tp:taxon-name><tp:taxon-name-part taxon-name-part-type="genus">Xylocopa</tp:taxon-name-part> <tp:taxon-name-part taxon-name-part-type="species">bambusae</tp:taxon-name-part></tp:taxon-name></italic>, these two species are rarely collected and are currently known from a limited number of specimens. We did not collect nor examine specimens of <italic><tp:taxon-name><tp:taxon-name-part taxon-name-part-type="genus">Xylocopa</tp:taxon-name-part> <tp:taxon-name-part taxon-name-part-type="species">chrysopoda</tp:taxon-name-part></tp:taxon-name></italic> from Argentina captured in the last 100 years.</p></tp:treatment-sec><tp:treatment-sec><!--Section generated to contain objects referenced in tp:taxon-treatment.--><fig id="F2" position="float" orientation="portrait"><label>Figures 7–12.</label><caption><p>Faces of males of <tp:taxon-name><tp:taxon-name-part taxon-name-part-type="genus">Xylocopa</tp:taxon-name-part> <tp:taxon-name-part taxon-name-part-type="infraspecific-rank">subgenus</tp:taxon-name-part> <tp:taxon-name-part taxon-name-part-type="subgenus">Schonnherria</tp:taxon-name-part></tp:taxon-name> from Argentina. <bold>7</bold> <italic><tp:taxon-name><tp:taxon-name-part taxon-name-part-type="genus">Xylocopa</tp:taxon-name-part> <tp:taxon-name-part taxon-name-part-type="species">bambusae</tp:taxon-name-part></tp:taxon-name></italic> <bold>8</bold> <italic><tp:taxon-name><tp:taxon-name-part taxon-name-part-type="genus">Xylocopa</tp:taxon-name-part> <tp:taxon-name-part taxon-name-part-type="species">chrysopoda</tp:taxon-name-part></tp:taxon-name></italic> <bold>9</bold> <italic><tp:taxon-name><tp:taxon-name-part taxon-name-part-type="genus">Xylocopa</tp:taxon-name-part> <tp:taxon-name-part taxon-name-part-type="species">macrops</tp:taxon-name-part></tp:taxon-name></italic> <bold>10</bold> <italic><tp:taxon-name><tp:taxon-name-part taxon-name-part-type="genus">Xylocopa</tp:taxon-name-part> <tp:taxon-name-part taxon-name-part-type="species">simillima</tp:taxon-name-part></tp:taxon-name></italic> <bold>11</bold> <italic><tp:taxon-name><tp:taxon-name-part taxon-name-part-type="genus">Xylocopa</tp:taxon-name-part> <tp:taxon-name-part taxon-name-part-type="species">splendidula</tp:taxon-name-part></tp:taxon-name></italic> <bold>12</bold> <italic><tp:taxon-name><tp:taxon-name-part taxon-name-part-type="genus">Xylocopa</tp:taxon-name-part> <tp:taxon-name-part taxon-name-part-type="species">viridis</tp:taxon-name-part></tp:taxon-name></italic>. Scale bars: 1 mm.</p></caption><graphic xmlns:xlink="http://www.w3.org/1999/xlink" xlink:href="zookeys-543-129-g002.jpg" position="float" orientation="portrait" xlink:type="simple" id="oo_68425.jpg"/></fig><fig id="F4" position="float" orientation="portrait"><label>Figures 19–24.</label><caption><p>Dorsal view of metasoma of males of <tp:taxon-name><tp:taxon-name-part taxon-name-part-type="genus">Xylocopa</tp:taxon-name-part> <tp:taxon-name-part taxon-name-part-type="infraspecific-rank">subgenus</tp:taxon-name-part> <tp:taxon-name-part taxon-name-part-type="subgenus">Schonnherria</tp:taxon-name-part></tp:taxon-name> from Argentina. <bold>19</bold> <italic><tp:taxon-name><tp:taxon-name-part taxon-name-part-type="genus">Xylocopa</tp:taxon-name-part> <tp:taxon-name-part taxon-name-part-type="species">bambusae</tp:taxon-name-part></tp:taxon-name></italic> <bold>20</bold> <italic><tp:taxon-name><tp:taxon-name-part taxon-name-part-type="genus">Xylocopa</tp:taxon-name-part> <tp:taxon-name-part taxon-name-part-type="species">chrysopoda</tp:taxon-name-part></tp:taxon-name></italic> <bold>21</bold> <italic><tp:taxon-name><tp:taxon-name-part taxon-name-part-type="genus">Xylocopa</tp:taxon-name-part> <tp:taxon-name-part taxon-name-part-type="species">macrops</tp:taxon-name-part></tp:taxon-name></italic> <bold>22</bold> <italic><tp:taxon-name><tp:taxon-name-part taxon-name-part-type="genus">Xylocopa</tp:taxon-name-part> <tp:taxon-name-part taxon-name-part-type="species">simillima</tp:taxon-name-part></tp:taxon-name></italic> <bold>23</bold> <italic><tp:taxon-name><tp:taxon-name-part taxon-name-part-type="genus">Xylocopa</tp:taxon-name-part> <tp:taxon-name-part taxon-name-part-type="species">splendidula</tp:taxon-name-part></tp:taxon-name></italic> <bold>24</bold> <italic><tp:taxon-name><tp:taxon-name-part taxon-name-part-type="genus">Xylocopa</tp:taxon-name-part> <tp:taxon-name-part taxon-name-part-type="species">viridis</tp:taxon-name-part></tp:taxon-name></italic>. Scale bars: 2 mm.</p></caption><graphic xmlns:xlink="http://www.w3.org/1999/xlink" xlink:href="zookeys-543-129-g004.jpg" position="float" orientation="portrait" xlink:type="simple" id="oo_68427.jpg"/></fig><fig id="F5" position="float" orientation="portrait"><label>Figures 25–30.</label><caption><p>Genital capsule of males of <tp:taxon-name><tp:taxon-name-part taxon-name-part-type="genus">Xylocopa</tp:taxon-name-part> <tp:taxon-name-part taxon-name-part-type="infraspecific-rank">subgenus</tp:taxon-name-part> <tp:taxon-name-part taxon-name-part-type="subgenus">Schonnherria</tp:taxon-name-part></tp:taxon-name> from Argentina. All figures in dorsal view except Fig. <bold>30</bold> in ventral view. <bold>25, 30</bold> <italic><tp:taxon-name><tp:taxon-name-part taxon-name-part-type="genus">Xylocopa</tp:taxon-name-part> <tp:taxon-name-part taxon-name-part-type="species">bambusae</tp:taxon-name-part></tp:taxon-name></italic> <bold>26</bold> <italic><tp:taxon-name><tp:taxon-name-part taxon-name-part-type="genus">Xylocopa</tp:taxon-name-part> <tp:taxon-name-part taxon-name-part-type="species">chrysopoda</tp:taxon-name-part></tp:taxon-name></italic> <bold>27</bold> <italic><tp:taxon-name><tp:taxon-name-part taxon-name-part-type="genus">Xylocopa</tp:taxon-name-part> <tp:taxon-name-part taxon-name-part-type="species">macrops</tp:taxon-name-part></tp:taxon-name></italic> <bold>28</bold> <italic><tp:taxon-name><tp:taxon-name-part taxon-name-part-type="genus">Xylocopa</tp:taxon-name-part> <tp:taxon-name-part taxon-name-part-type="species">splendidula</tp:taxon-name-part></tp:taxon-name></italic> <bold>29</bold> <italic><tp:taxon-name><tp:taxon-name-part taxon-name-part-type="genus">Xylocopa</tp:taxon-name-part> <tp:taxon-name-part taxon-name-part-type="species">viridis</tp:taxon-name-part></tp:taxon-name></italic>. Abbreviations: lc = lateral carina of penis valve; vp: ventroapical plate of gonocoxite.</p></caption><graphic xmlns:xlink="http://www.w3.org/1999/xlink" xlink:href="zookeys-543-129-g005.jpg" position="float" orientation="portrait" xlink:type="simple" id="oo_68428.jpg"/></fig><fig id="F6" position="float" orientation="portrait"><label>Figures 31–34.</label><caption><p>Ventral view of genital capsules of males of <tp:taxon-name><tp:taxon-name-part taxon-name-part-type="genus">Xylocopa</tp:taxon-name-part> <tp:taxon-name-part taxon-name-part-type="infraspecific-rank">subgenus</tp:taxon-name-part> <tp:taxon-name-part taxon-name-part-type="subgenus">Schonnherria</tp:taxon-name-part></tp:taxon-name> from Argentina. <bold>31</bold> <italic><tp:taxon-name><tp:taxon-name-part taxon-name-part-type="genus">Xylocopa</tp:taxon-name-part> <tp:taxon-name-part taxon-name-part-type="species">chrysopoda</tp:taxon-name-part></tp:taxon-name></italic> <bold>32</bold> <italic><tp:taxon-name><tp:taxon-name-part taxon-name-part-type="genus">Xylocopa</tp:taxon-name-part> <tp:taxon-name-part taxon-name-part-type="species">macrops</tp:taxon-name-part></tp:taxon-name></italic> <bold>33</bold> <italic><tp:taxon-name><tp:taxon-name-part taxon-name-part-type="genus">Xylocopa</tp:taxon-name-part> <tp:taxon-name-part taxon-name-part-type="species">splendidula</tp:taxon-name-part></tp:taxon-name></italic> <bold>34</bold> <italic><tp:taxon-name><tp:taxon-name-part taxon-name-part-type="genus">Xylocopa</tp:taxon-name-part> <tp:taxon-name-part taxon-name-part-type="species">viridis</tp:taxon-name-part></tp:taxon-name></italic>.</p></caption><graphic xmlns:xlink="http://www.w3.org/1999/xlink" xlink:href="zookeys-543-129-g006.jpg" position="float" orientation="portrait" xlink:type="simple" id="oo_68429.jpg"/></fig><fig id="F7" position="float" orientation="portrait"><label>Figures 35–44.</label><caption><p>Dorsal (<bold>35–39</bold>) and ventral (<bold>40–44</bold>) views of apex of gonostylus and penis valve of males of <tp:taxon-name><tp:taxon-name-part taxon-name-part-type="genus">Xylocopa</tp:taxon-name-part> <tp:taxon-name-part taxon-name-part-type="infraspecific-rank">subgenus</tp:taxon-name-part> <tp:taxon-name-part taxon-name-part-type="subgenus">Schonnherria</tp:taxon-name-part></tp:taxon-name> from Argentina. <bold>35, 40</bold> <italic><tp:taxon-name><tp:taxon-name-part taxon-name-part-type="genus">Xylocopa</tp:taxon-name-part> <tp:taxon-name-part taxon-name-part-type="species">bambusae</tp:taxon-name-part></tp:taxon-name></italic> <bold>36, 41</bold> <italic><tp:taxon-name><tp:taxon-name-part taxon-name-part-type="genus">Xylocopa</tp:taxon-name-part> <tp:taxon-name-part taxon-name-part-type="species">chrysopoda</tp:taxon-name-part></tp:taxon-name></italic> <bold>37, 42</bold> <italic><tp:taxon-name><tp:taxon-name-part taxon-name-part-type="genus">Xylocopa</tp:taxon-name-part> <tp:taxon-name-part taxon-name-part-type="species">macrops</tp:taxon-name-part></tp:taxon-name></italic> <bold>38, 43</bold> <italic><tp:taxon-name><tp:taxon-name-part taxon-name-part-type="genus">Xylocopa</tp:taxon-name-part> <tp:taxon-name-part taxon-name-part-type="species">splendidula</tp:taxon-name-part></tp:taxon-name></italic> <bold>39, 44</bold> <italic><tp:taxon-name><tp:taxon-name-part taxon-name-part-type="genus">Xylocopa</tp:taxon-name-part> <tp:taxon-name-part taxon-name-part-type="species">viridis</tp:taxon-name-part></tp:taxon-name></italic>.</p></caption><graphic xmlns:xlink="http://www.w3.org/1999/xlink" xlink:href="zookeys-543-129-g007.jpg" position="float" orientation="portrait" xlink:type="simple" id="oo_68430.jpg"/></fig><fig id="F10" position="float" orientation="portrait"><label>Figures 55–58.</label><caption><p>Collection localities for species of <tp:taxon-name><tp:taxon-name-part taxon-name-part-type="genus">Xylocopa</tp:taxon-name-part> <tp:taxon-name-part taxon-name-part-type="infraspecific-rank">subgenus</tp:taxon-name-part> <tp:taxon-name-part taxon-name-part-type="subgenus">Schonnherria</tp:taxon-name-part></tp:taxon-name> in Argentina.</p></caption><graphic xmlns:xlink="http://www.w3.org/1999/xlink" xlink:href="zookeys-543-129-g010.jpg" position="float" orientation="portrait" xlink:type="simple" id="oo_68433.jpg"/></fig></tp:treatment-sec><ref-list><ref id="B20"><mixed-citation xmlns:xlink="http://www.w3.org/1999/xlink" xlink:type="simple"><person-group><name name-style="western"><surname>Hurd</surname><given-names>Jr PD</given-names></name><name name-style="western"><surname>Moure</surname><given-names>JS</given-names></name></person-group> (<year>1963</year>) <article-title>A classification on the large carpenter bees (<tp:taxon-name><tp:taxon-name-part taxon-name-part-type="tribe">Xylocopini</tp:taxon-name-part></tp:taxon-name>) (<tp:taxon-name><tp:taxon-name-part taxon-name-part-type="order">Hymenoptera</tp:taxon-name-part></tp:taxon-name>: <tp:taxon-name><tp:taxon-name-part taxon-name-part-type="superfamily">Apoidea</tp:taxon-name-part></tp:taxon-name>).</article-title> <source>University of California Publications in Entomology</source> <volume>29</volume>: <fpage>1</fpage>–<lpage>365</lpage>. </mixed-citation></ref></ref-list></tp:taxon-treatment>
