# Supplementary material for: Systematics and biology of Xylocopa subgenus Schonnherria (Hymenoptera, Apidae) in Argentina
Source: Zookeys. 2015 Dec 9;(543):129–67. doi: 10.3897/zookeys.543.6300 (PMC4714329; doi:10.3897/zookeys.543.6300)
Supplement: XML Treatment for Xylocopa macrops [file zookeys.543.6300-treatment4.xml]

<!DOCTYPE tp:taxon-treatment
  PUBLIC "-//TaxonX//DTD Taxonomic Treatment Publishing DTD v0 20100105//EN" "tax-treatment-NSO.dtd">
<tp:taxon-treatment xmlns:tp="http://www.plazi.org/taxpub"><tp:treatment-meta><kwd-group><label>Taxon classification</label><kwd><named-content content-type="kingdom">Animalia</named-content></kwd><kwd><named-content content-type="order">Hymenoptera</named-content></kwd><kwd><named-content content-type="family">Apidae</named-content></kwd></kwd-group><mixed-citation publication-type="journal"><person-group><name><surname>Lucia</surname><given-names>Mariano</given-names></name><name><surname>Gonzalez</surname><given-names>Victor H.</given-names></name><name><surname>Abrahamovich</surname><given-names>Alberto H.</given-names></name></person-group><article-title>Systematics and biology of <tp:taxon-name><tp:taxon-name-part taxon-name-part-type="genus">Xylocopa</tp:taxon-name-part> <tp:taxon-name-part taxon-name-part-type="infraspecific-rank">subgenus</tp:taxon-name-part> <tp:taxon-name-part taxon-name-part-type="subgenus">Schonnherria</tp:taxon-name-part></tp:taxon-name> (<tp:taxon-name><tp:taxon-name-part taxon-name-part-type="order">Hymenoptera</tp:taxon-name-part></tp:taxon-name>, <tp:taxon-name><tp:taxon-name-part taxon-name-part-type="family">Apidae</tp:taxon-name-part></tp:taxon-name>) in Argentina</article-title><source>Zookeys</source><day>9</day><month>12</month><year>2015</year><volume>2015</volume><issue>543</issue><fpage>129</fpage><lpage>167</lpage><pub-id pub-id-type="doi">10.3897/zookeys.543.6300</pub-id></mixed-citation></tp:treatment-meta><tp:nomenclature><tp:taxon-name>
                                <tp:taxon-name-part taxon-name-part-type="genus">Xylocopa</tp:taxon-name-part>
                                <tp:taxon-name-part taxon-name-part-type="species">macrops</tp:taxon-name-part>
                            </tp:taxon-name><tp:taxon-authority>Lepeletier de Saint Fargeau, 1841</tp:taxon-authority><xref ref-type="fig" rid="F1">Figures 2</xref><xref ref-type="fig" rid="F2">, 9</xref><xref ref-type="fig" rid="F3">, 14</xref><xref ref-type="fig" rid="F4">, 21</xref><xref ref-type="fig" rid="F5">, 27</xref><xref ref-type="fig" rid="F6">, 32</xref><xref ref-type="fig" rid="F7">, 37</xref><xref ref-type="fig" rid="F7">, 42</xref><xref ref-type="fig" rid="F10">, 55</xref><tp:nomenclature-citation-list><tp:nomenclature-citation><tp:taxon-name><tp:taxon-name-part taxon-name-part-type="genus">Xylocopa</tp:taxon-name-part> <tp:taxon-name-part taxon-name-part-type="species">macrops</tp:taxon-name-part></tp:taxon-name><comment> Lepeletier de Saint Fargeau, 1841: 209 (holotype: ♂, Brazil, whereabouts unknown)</comment></tp:nomenclature-citation><tp:nomenclature-citation><tp:taxon-name><tp:taxon-name-part taxon-name-part-type="genus">Xylocopa</tp:taxon-name-part> <tp:taxon-name-part taxon-name-part-type="species">crotalariae</tp:taxon-name-part></tp:taxon-name><comment> Schrottky, 1901: 212, 214 (<italic>nomen nudum</italic>)</comment></tp:nomenclature-citation><tp:nomenclature-citation><tp:taxon-name><tp:taxon-name-part taxon-name-part-type="genus">Xylocopa</tp:taxon-name-part> <tp:taxon-name-part taxon-name-part-type="species">crotalariae</tp:taxon-name-part></tp:taxon-name><comment> Schrottky, 1902: 472 (holotype: <named-content xmlns:xlink="http://www.w3.org/1999/xlink" content-type="dwc:institutional_code" xlink:type="simple">MZUSP</named-content>; ♀, Jundiaí, São Paulo, Brazil) (examined); <xref ref-type="bibr" rid="B20">Hurd and Moure 1963</xref>: 302 (synonym with <italic><tp:taxon-name><tp:taxon-name-part taxon-name-part-type="species">macrops</tp:taxon-name-part></tp:taxon-name></italic>)</comment></tp:nomenclature-citation><tp:nomenclature-citation><tp:taxon-name><tp:taxon-name-part taxon-name-part-type="genus">Xylocopa</tp:taxon-name-part> <tp:taxon-name-part taxon-name-part-type="species">boops</tp:taxon-name-part></tp:taxon-name><comment> Maidl, 1912: 325 (holotype: <named-content xmlns:xlink="http://www.w3.org/1999/xlink" content-type="dwc:institutional_code" xlink:type="simple">NMW</named-content>; ♂, Brazil) (examined, <bold>syn. n.</bold>)</comment></tp:nomenclature-citation><tp:nomenclature-citation><tp:taxon-name><tp:taxon-name-part taxon-name-part-type="genus">Xylocopa</tp:taxon-name-part> (<tp:taxon-name-part taxon-name-part-type="subgenus">Schonnherria</tp:taxon-name-part>) <tp:taxon-name-part taxon-name-part-type="species">macrops</tp:taxon-name-part></tp:taxon-name><comment>: <xref ref-type="bibr" rid="B20">Hurd and Moure 1963</xref>: 302</comment></tp:nomenclature-citation></tp:nomenclature-citation-list></tp:nomenclature><tp:treatment-sec sec-type="Diagnosis"><title>Diagnosis.</title><p>The female of this species can be distinguished from other Argentinean species of <italic><tp:taxon-name><tp:taxon-name-part taxon-name-part-type="subgenus">Schonnherria</tp:taxon-name-part></tp:taxon-name></italic> by the following combination of characters: medium-sized bees (18–22 mm); body pubescence black; integument black throughout with very weak metallic blue, often most evident on mesoscutum, tegula, outer surfaces of pro- and mesotibiae, and metasomal terga; clypeus depressed basally on disc, dorsolaterally elevated from adjacent paraocular area (Fig. <xref ref-type="fig" rid="F1">2</xref>); vertex, behind lateral ocelli, with coarse punctures separated by 1–2 times a puncture width; metasomal terga sparsely punctate, punctures coarse and separated by at least two times a puncture width (Fig. <xref ref-type="fig" rid="F3">14</xref>); wings black with metallic green and violet highlights. The male can be easily recognized by the following combination of characters: compound eyes enlarged, strongly convergent dorsally (Fig. <xref ref-type="fig" rid="F2">9</xref>); meso- and metasoma with distinct metallic blue highlights; metasoma sparsely punctate with very short setae, each seta barely exiting puncture; discs of S2–S6 each with sublateral yellow maculation. The female of this species superficially resembles that of <italic><tp:taxon-name><tp:taxon-name-part taxon-name-part-type="genus">Xylocopa</tp:taxon-name-part> <tp:taxon-name-part taxon-name-part-type="species">simillima</tp:taxon-name-part></tp:taxon-name></italic> and <italic><tp:taxon-name><tp:taxon-name-part taxon-name-part-type="genus">Xylocopa</tp:taxon-name-part> <tp:taxon-name-part taxon-name-part-type="species">dimidiata</tp:taxon-name-part></tp:taxon-name></italic> Latreille (not occurring in Argentina, see below) in the body size and black color of the integument, pubescence and wings. However, it can be separated from both species primarily by the midbasal tubercle of the labrum and the shape of clypeus. In those species the labrum has a single, large, capitate tubercle and the disc of the clypeus is flat. In <italic><tp:taxon-name><tp:taxon-name-part taxon-name-part-type="genus">Xylocopa</tp:taxon-name-part> <tp:taxon-name-part taxon-name-part-type="species">macrops</tp:taxon-name-part></tp:taxon-name></italic> the labrum has three tubercles, a longitudinally elongated median tubercle and two small sublateral tubercles, and the clypeus is basally depressed, dorsolaterally elevated from adjacent paraocupar area. The male can be confused with that of <italic><tp:taxon-name><tp:taxon-name-part taxon-name-part-type="genus">Xylocopa</tp:taxon-name-part> <tp:taxon-name-part taxon-name-part-type="species">splendidula</tp:taxon-name-part></tp:taxon-name></italic> by the compound eyes strongly convergent dorsally and the blue metallic highlights of the metasoma. However, in <italic><tp:taxon-name><tp:taxon-name-part taxon-name-part-type="genus">Xylocopa</tp:taxon-name-part> <tp:taxon-name-part taxon-name-part-type="species">macrops</tp:taxon-name-part></tp:taxon-name></italic> the metafemur is distinctly modified, with the ventral margin strongly protuberant, the metabasitarsus is robust and shorter than the metatibia. In <italic><tp:taxon-name><tp:taxon-name-part taxon-name-part-type="genus">Xylocopa</tp:taxon-name-part> <tp:taxon-name-part taxon-name-part-type="species">splendidula</tp:taxon-name-part></tp:taxon-name></italic> both the metafemur and metabasitarsus are unmodified, and the latter is longer than the metatibia; also, yellow maculations are absent from the labrum and discs of the sterna (present in <italic><tp:taxon-name><tp:taxon-name-part taxon-name-part-type="genus">Xylocopa</tp:taxon-name-part> <tp:taxon-name-part taxon-name-part-type="species">macrops</tp:taxon-name-part></tp:taxon-name></italic>).</p></tp:treatment-sec><tp:treatment-sec sec-type="Female"><title>Female.</title><p>Body length 19.6 (18.3–21.7); head length 5.1 (4.8–5.4); head width 6.1 (5.8–6.4); mesosoma width 6.6 (6.2–7.0); metasoma width 7.6 (7.2–8.0); forewing length 15.9 (15.0–17.3); forewing width 4.8 (4.4–5.4). <italic>Coloration.</italic> Integument dark reddish brown to black with weak metallic blue-green highlights, particularly on mesoscutum and metasomal terga. Wing dark brown to black with metallic violet-green highlights. <italic>Pubescence.</italic> Predominantly black, except by pale setae intermixed with black setae on face and sides of T4–T6 and S4–S6 (sometimes absent). Head with abundant setae, scattered on gena. Mesosoma with abundant, plumose setae, nearly asetose on discs of mesoscutum and mesoscutellum. T1 with plumose setae on basal half, with very short simple setae on distal half, each seta barely exiting puncture; T2–T5 with short setae as on distal half of T1, setae longer and denser on sides of T5 and T6 (Fig. <xref ref-type="fig" rid="F3">14</xref>); sterna with longer setae than on terga, setae progressively becoming denser and longer towards apical segments. <italic>Sculpturing.</italic> Weakly imbricate to smooth and shiny. Clypeus with dorsolateral elevated area impunctate; vertex sparsely punctate, punctures denser behind lateral ocellus (1–2 times a puncture width), becoming sparser and shallower on upper gena. Mesoscutum with coarse, sparse punctures as on vertex along anterior margin and lateral to pasapsidal lines, impunctate otherwise; mesoscutellum largely impunctate on anterior half. Metasomal terga with circular to ovoid punctures smaller than those on posterior half of mesoscutellum, punctures separated by 2–3 times a puncture width, denser and elongated on T5 (Fig. <xref ref-type="fig" rid="F3">14</xref>). <italic>Structure.</italic> Head broader than long (1.1–1.3:1); compound eyes with inner margins parallel; proportion of upper to lower interocular distance 0.8–0.9:1; middle interocular distance 3.7–4.0; vertex broad, distance between median ocellus and posterior margin of vertex 3.7–4.1 times OD; orbitoccipital distance 0.7–0.9; lateral ocelli below supraorbital line; interocellar distance to ocelocular distance 0.8–1.0:1; interocellar to ocelloccipital 0.5–0.6:1; ocellocular to alveolocellar 0.6–0.8:1; orbitoccipital to ocellocular 0.8–1:1; alveolocular to interalveolar 1.0–1.2:1; clypeoalveolar distance short, about as long as longitudinal diameter of antennal socket; clypeocellar distance to distance between median ocellus and posterior margin of vertex 0.8–1:1; frontal carina elevated and forming a low tubercle near lower tangent of antennal sockets, continuing dorsally into a low carina (Fig. <xref ref-type="fig" rid="F1">2</xref>); clypeus broader than long, 2.1–2.3:1, depressed basally on disc, dorsolaterally elevated from adjacent paraocular area; supraclypeal area depressed on disc, laterally elevated from adjacent paraocular area; proportion of length of scape, pedicel and F1–F4: 2.9–3.5:0.3–0.4:1:0.3–0.4: 0.4–0.5:0.4–0.5, respectively; labrum broader than long, with three basal tubercles, median tubercle distinct, longitudinally elongate, sublateral tubercles small, obscured by pubescence. Mesoscutellum gently convex; metanotum and propodeum vertical.</p></tp:treatment-sec><tp:treatment-sec sec-type="Male"><title>Male.</title><p>As in the female, except for usual secondary sexual characters and as follows: body length 21.6 (20.7–22.7); head length 5.1 (4.9–5.4); head width 6.2 (6.0–6.4); mesosoma width 7.3 (7.0–7.6); metasoma width 7.7 (7.2–8.0); forewing length 15.5 (14.3–16.0); forewing width 4.1 (4.0–4.4). <italic>Coloration.</italic> Integument with distinct metallic blue-green highlights. Cream to yellow maculations as follows: labrum, mandible basally (sometimes absent), clypeus, supraclypeal area, inferior paraocular area, anterior surface of scape, and discs of S2–S6 each with sub<!--PageBreak-->lateral, triangular maculation (sometimes absent on S2, S5 and S6). Wings hyaline to subhyaline with weak golden highlights. <italic>Pubescense.</italic> Longer and denser than on female, predominantly whitish, except dark brown to black on: interocelar area, vertex, pronotal lobe, metepisternum, propodeum, procoxa, inner surfaces of profemur and protarsi, remaining legs excluding posterior margin of metatibia, sides of T1, T5, T6, sides of sterna, and discs of S4–S6. White pubescence on T1 dense, nearly obscuring integument. <italic>Sculpturing.</italic> Coarser and denser than in female, particularly on sides of mesoscutum and mesoscutellum, and terga (Fig. <xref ref-type="fig" rid="F4">21</xref>). <italic>Structure.</italic> Compound eyes strongly converging dorsally, proportion of upper to lower interocular distance 0.1–0.2:1; upper interocular distance 0.5–0.8 times OD; middle interocular distance 2.0–2.2; distance between median ocellus and posterior margin of vertex 3.6–4.2 OD; orbitoccipital distance absent due to enlargement of eyes; lateral ocelli well below supraorbital line; interocellar distance to ocelocular distance 4.0–9.0:1; interocellar to ocelloccipital 0.2–0.3:1; ocellocular to alveolocellar 0.1:1; orbitoccipital to ocellocular reduced, alveolocular to interalveolar 0.4–0.6:1; clypeocellar distance to distance between median ocellus and posterior margin of vertex 0.5–0.6:1; clypeus broader than long, 1.5–1.7:1; proportion of length of scape, pedicel and F1–F4: 3.0–3.2:0.3–0.4:1:0.2–0.3:0.3–0.4:0.4–0.5, respectively. Legs robust; mesobasitarsus shorter than mesotibia; metacoxa and metatrochanter toothed; metafemur protuberant ventrally; metatibia with distinct cavity distally on inner surface bordered by two spinous projections, inner projection triangular, short, outer projection broader than and about as long as tibial spur; metabasitarsus robus, shorter than metatibia. Genitalia as in Figs <xref ref-type="fig" rid="F5">27</xref>, <xref ref-type="fig" rid="F6">32</xref>, <xref ref-type="fig" rid="F7">37</xref>, <xref ref-type="fig" rid="F7">42</xref>.</p></tp:treatment-sec><tp:treatment-sec sec-type="Distribution"><title>Distribution.</title><p>This species appears to be widely distributed in South America, occuring from Colombia to Brazil (Table <xref ref-type="table" rid="T1">1</xref>). We examined or collected specimens from the following nine provinces in Argentina (Fig. <xref ref-type="fig" rid="F10">55</xref>): Buenos Aires, Chaco, Corrientes, Entre Ríos, Formosa, Misiones, Salta, Santa Fe, and Tucumán. <xref ref-type="bibr" rid="B21">Hurd (1978)</xref> also recorded this species from Jujuy and Santiago del Estero. It occurs in the following biogeographic provinces: Chaqueña, Pampeana, Paranaense, and Yungas.</p></tp:treatment-sec><tp:treatment-sec sec-type="Comments"><title>Comments.</title><p><xref ref-type="bibr" rid="B32">Maidl (1912)</xref> described <italic><tp:taxon-name><tp:taxon-name-part taxon-name-part-type="genus">Xylocopa</tp:taxon-name-part> <tp:taxon-name-part taxon-name-part-type="species">boops</tp:taxon-name-part></tp:taxon-name></italic> based on a single male from an unspecified location in Brazil. The species was later listed by <xref ref-type="bibr" rid="B21">Hurd (1978)</xref> from Tafi, Province of Tucuman, Argentina. We examined the type specimen currently deposited at <named-content xmlns:xlink="http://www.w3.org/1999/xlink" content-type="dwc:institutional_code" xlink:type="simple">NMW</named-content> (Figs <xref ref-type="fig" rid="F9">49–52</xref>) as well as the male specimen from Argentina deposited at <named-content xmlns:xlink="http://www.w3.org/1999/xlink" content-type="dwc:institutional_code" xlink:type="simple">USNM</named-content>. Both specimens closely agree with <italic><tp:taxon-name><tp:taxon-name-part taxon-name-part-type="genus">Xylocopa</tp:taxon-name-part> <tp:taxon-name-part taxon-name-part-type="species">macrops</tp:taxon-name-part></tp:taxon-name></italic> in all morphologically external characters, including the genitalia, except by the size of their compound eyes. In these specimens the eyes are extremely large and convergent above so that their upper margins are nearly in contact dorsally (Figs <xref ref-type="fig" rid="F9">49</xref>, <xref ref-type="fig" rid="F9">50</xref>). Such upper interorbital distance is about 0.23 times OD in the type of <italic><tp:taxon-name><tp:taxon-name-part taxon-name-part-type="genus">Xylocopa</tp:taxon-name-part> <tp:taxon-name-part taxon-name-part-type="species">boops</tp:taxon-name-part></tp:taxon-name></italic> whereas it ranges from 0.54–0.72 times OD in specimens of <italic><tp:taxon-name><tp:taxon-name-part taxon-name-part-type="genus">Xylocopa</tp:taxon-name-part> <tp:taxon-name-part taxon-name-part-type="species">macrops</tp:taxon-name-part></tp:taxon-name></italic> (<italic>n</italic> = 10). The shapes of the gonocoxite, apex of gonostylus, and lateral carina of the penis valve, which have proven to be reliable in species recognition in <italic><tp:taxon-name><tp:taxon-name-part taxon-name-part-type="subgenus">Schonnherria</tp:taxon-name-part></tp:taxon-name></italic> (Figs <xref ref-type="fig" rid="F5">25</xref>–<xref ref-type="fig" rid="F7">44</xref>), are identical between <italic><tp:taxon-name><tp:taxon-name-part taxon-name-part-type="genus">Xylocopa</tp:taxon-name-part> <tp:taxon-name-part taxon-name-part-type="species">boops</tp:taxon-name-part></tp:taxon-name></italic> and <italic><tp:taxon-name><tp:taxon-name-part taxon-name-part-type="genus">Xylocopa</tp:taxon-name-part> <tp:taxon-name-part taxon-name-part-type="species">macrops</tp:taxon-name-part></tp:taxon-name></italic>. Thus, it seems to us that <italic><tp:taxon-name><tp:taxon-name-part taxon-name-part-type="genus">Xylocopa</tp:taxon-name-part> <tp:taxon-name-part taxon-name-part-type="species">boops</tp:taxon-name-part></tp:taxon-name></italic> was described from an individual of <!--PageBreak--><italic><tp:taxon-name><tp:taxon-name-part taxon-name-part-type="genus">Xylocopa</tp:taxon-name-part> <tp:taxon-name-part taxon-name-part-type="species">macrops</tp:taxon-name-part></tp:taxon-name></italic> with unusually large eyes and we have decided not to recognize this species. Here it is synonymized under <italic><tp:taxon-name><tp:taxon-name-part taxon-name-part-type="genus">Xylocopa</tp:taxon-name-part> <tp:taxon-name-part taxon-name-part-type="species">macrops</tp:taxon-name-part></tp:taxon-name></italic>.</p><p><xref ref-type="bibr" rid="B21">Hurd (1978</xref>: 25) listed <italic><tp:taxon-name><tp:taxon-name-part taxon-name-part-type="genus">Xylocopa</tp:taxon-name-part> <tp:taxon-name-part taxon-name-part-type="species">subcyanea</tp:taxon-name-part></tp:taxon-name></italic> Pérez from Misiones and <xref ref-type="bibr" rid="B51">Torreta et al. (2010)</xref> from Paraná, province of Entre Rios. We were not able to capture or find any specimen of this species from Argentina in the field or in the collections we visited. However, a single female of <italic><tp:taxon-name><tp:taxon-name-part taxon-name-part-type="genus">Xylocopa</tp:taxon-name-part> <tp:taxon-name-part taxon-name-part-type="species">macrops</tp:taxon-name-part></tp:taxon-name></italic> deposited at <named-content xmlns:xlink="http://www.w3.org/1999/xlink" content-type="dwc:institutional_code" xlink:type="simple">MACN</named-content> and labeled “Paraná, Noviembre, n° 190”, was erroneously identified as <italic><tp:taxon-name><tp:taxon-name-part taxon-name-part-type="genus">Xylocopa</tp:taxon-name-part> <tp:taxon-name-part taxon-name-part-type="species">subcyanea</tp:taxon-name-part></tp:taxon-name></italic>. Likewise, the two female specimens recorded by <xref ref-type="bibr" rid="B51">Torreta et al. (2010)</xref> as <italic><tp:taxon-name><tp:taxon-name-part taxon-name-part-type="genus">Xylocopa</tp:taxon-name-part> <tp:taxon-name-part taxon-name-part-type="species">subcyanea</tp:taxon-name-part></tp:taxon-name></italic> (deposited at <abbrev xmlns:xlink="http://www.w3.org/1999/xlink" content-type="institution" xlink:title="Facultad de Agronomía Universidad de Buenos Aires, Buenos Aires, Argentina J. P. Torretta" xlink:type="simple">FAUBA</abbrev>) turned out to be <italic><tp:taxon-name><tp:taxon-name-part taxon-name-part-type="genus">Xylocopa</tp:taxon-name-part> <tp:taxon-name-part taxon-name-part-type="species">macrops</tp:taxon-name-part></tp:taxon-name></italic>. Thus, it appears that records of this species for Argentina are misidentified specimens. We examined the type of <italic><tp:taxon-name><tp:taxon-name-part taxon-name-part-type="genus">Xylocopa</tp:taxon-name-part> <tp:taxon-name-part taxon-name-part-type="species">subcyanea</tp:taxon-name-part></tp:taxon-name></italic> currently deposited at <named-content xmlns:xlink="http://www.w3.org/1999/xlink" content-type="dwc:institutional_code" xlink:type="simple">MNHN</named-content> and also examined specimens of this species from Brazil. The female of <italic><tp:taxon-name><tp:taxon-name-part taxon-name-part-type="genus">Xylocopa</tp:taxon-name-part> <tp:taxon-name-part taxon-name-part-type="species">subcyanea</tp:taxon-name-part></tp:taxon-name></italic> can be distinguished from that of <italic><tp:taxon-name><tp:taxon-name-part taxon-name-part-type="genus">Xylocopa</tp:taxon-name-part> <tp:taxon-name-part taxon-name-part-type="species">macrops</tp:taxon-name-part></tp:taxon-name></italic> by the upper gena densely punctate (largely impunctate in <italic><tp:taxon-name><tp:taxon-name-part taxon-name-part-type="genus">Xylocopa</tp:taxon-name-part> <tp:taxon-name-part taxon-name-part-type="species">macrops</tp:taxon-name-part></tp:taxon-name></italic>), disc of clypeus flat, uniformly punctate (largely impunctate and depressed basally in <italic><tp:taxon-name><tp:taxon-name-part taxon-name-part-type="genus">Xylocopa</tp:taxon-name-part> <tp:taxon-name-part taxon-name-part-type="species">macrops</tp:taxon-name-part></tp:taxon-name></italic>), punctures of terga elongate, dense (punctures circular and sparse in <italic><tp:taxon-name><tp:taxon-name-part taxon-name-part-type="genus">Xylocopa</tp:taxon-name-part> <tp:taxon-name-part taxon-name-part-type="species">macrops</tp:taxon-name-part></tp:taxon-name></italic>), and wings subhyaline, brownish (dark brown to black in <italic><tp:taxon-name><tp:taxon-name-part taxon-name-part-type="genus">Xylocopa</tp:taxon-name-part> <tp:taxon-name-part taxon-name-part-type="species">macrops</tp:taxon-name-part></tp:taxon-name></italic>).</p><fig id="F8" position="float" orientation="portrait"><label>Figures 45–48.</label><caption><p>Male genital capsule of <italic><tp:taxon-name><tp:taxon-name-part taxon-name-part-type="genus">Xylocopa</tp:taxon-name-part> <tp:taxon-name-part taxon-name-part-type="species">simillima</tp:taxon-name-part></tp:taxon-name></italic>. <bold>45, 46</bold> dorsal and ventral views respectively <bold>47, 48</bold> detail of the apex of gonostylus and penis valve in dorsal and ventral views. Scale bars: 0.5 mm</p></caption><graphic xmlns:xlink="http://www.w3.org/1999/xlink" xlink:href="zookeys-543-129-g008.jpg" position="float" orientation="portrait" xlink:type="simple" id="oo_68431.jpg"/></fig><fig id="F9" position="float" orientation="portrait"><label>Figures 49–52.</label><caption><p>Male holotype of <italic><tp:taxon-name><tp:taxon-name-part taxon-name-part-type="genus">Xylocopa</tp:taxon-name-part> <tp:taxon-name-part taxon-name-part-type="species">boops</tp:taxon-name-part></tp:taxon-name></italic>. <bold>49</bold> Facial view <bold>50, 51</bold> Head and mesosoma in dorsal and lateral views <bold>52, 53</bold> Metasoma in lateral and dorsal views <bold>54</bold> genital capsule in dorsal view. Scale bars: 2 mm, 0.5 mm (Fig. <bold>54</bold>).</p></caption><graphic xmlns:xlink="http://www.w3.org/1999/xlink" xlink:href="zookeys-543-129-g009.jpg" position="float" orientation="portrait" xlink:type="simple" id="oo_68432.jpg"/></fig><fig id="F10" position="float" orientation="portrait"><label>Figures 55–58.</label><caption><p>Collection localities for species of <tp:taxon-name><tp:taxon-name-part taxon-name-part-type="genus">Xylocopa</tp:taxon-name-part> <tp:taxon-name-part taxon-name-part-type="infraspecific-rank">subgenus</tp:taxon-name-part> <tp:taxon-name-part taxon-name-part-type="subgenus">Schonnherria</tp:taxon-name-part></tp:taxon-name> in Argentina.</p></caption><graphic xmlns:xlink="http://www.w3.org/1999/xlink" xlink:href="zookeys-543-129-g010.jpg" position="float" orientation="portrait" xlink:type="simple" id="oo_68433.jpg"/></fig><!--PageBreak--></tp:treatment-sec><tp:treatment-sec><!--Section generated to contain objects referenced in tp:taxon-treatment.--><fig id="F1" position="float" orientation="portrait"><label>Figures 1–6.</label><caption><p>Faces of females of <tp:taxon-name><tp:taxon-name-part taxon-name-part-type="genus">Xylocopa</tp:taxon-name-part> <tp:taxon-name-part taxon-name-part-type="infraspecific-rank">subgenus</tp:taxon-name-part> <tp:taxon-name-part taxon-name-part-type="subgenus">Schonnherria</tp:taxon-name-part></tp:taxon-name> from Argentina. <bold>1</bold> <italic><tp:taxon-name><tp:taxon-name-part taxon-name-part-type="genus">Xylocopa</tp:taxon-name-part> <tp:taxon-name-part taxon-name-part-type="species">bambusae</tp:taxon-name-part></tp:taxon-name></italic> <bold>2</bold> <italic><tp:taxon-name><tp:taxon-name-part taxon-name-part-type="genus">Xylocopa</tp:taxon-name-part> <tp:taxon-name-part taxon-name-part-type="species">macrops</tp:taxon-name-part></tp:taxon-name></italic> <bold>3</bold> <italic><tp:taxon-name><tp:taxon-name-part taxon-name-part-type="genus">Xylocopa</tp:taxon-name-part> <tp:taxon-name-part taxon-name-part-type="species">pulchra</tp:taxon-name-part></tp:taxon-name></italic> <bold>4</bold> <italic><tp:taxon-name><tp:taxon-name-part taxon-name-part-type="genus">Xylocopa</tp:taxon-name-part> <tp:taxon-name-part taxon-name-part-type="species">simillima</tp:taxon-name-part></tp:taxon-name></italic> <bold>5</bold> <italic><tp:taxon-name><tp:taxon-name-part taxon-name-part-type="genus">Xylocopa</tp:taxon-name-part> <tp:taxon-name-part taxon-name-part-type="species">splendidula</tp:taxon-name-part></tp:taxon-name></italic> <bold>6</bold> <italic><tp:taxon-name><tp:taxon-name-part taxon-name-part-type="genus">Xylocopa</tp:taxon-name-part> <tp:taxon-name-part taxon-name-part-type="species">viridis</tp:taxon-name-part></tp:taxon-name></italic>. Scale bars: 1 mm.</p></caption><graphic xmlns:xlink="http://www.w3.org/1999/xlink" xlink:href="zookeys-543-129-g001.jpg" position="float" orientation="portrait" xlink:type="simple" id="oo_68424.jpg"/></fig><fig id="F2" position="float" orientation="portrait"><label>Figures 7–12.</label><caption><p>Faces of males of <tp:taxon-name><tp:taxon-name-part taxon-name-part-type="genus">Xylocopa</tp:taxon-name-part> <tp:taxon-name-part taxon-name-part-type="infraspecific-rank">subgenus</tp:taxon-name-part> <tp:taxon-name-part taxon-name-part-type="subgenus">Schonnherria</tp:taxon-name-part></tp:taxon-name> from Argentina. <bold>7</bold> <italic><tp:taxon-name><tp:taxon-name-part taxon-name-part-type="genus">Xylocopa</tp:taxon-name-part> <tp:taxon-name-part taxon-name-part-type="species">bambusae</tp:taxon-name-part></tp:taxon-name></italic> <bold>8</bold> <italic><tp:taxon-name><tp:taxon-name-part taxon-name-part-type="genus">Xylocopa</tp:taxon-name-part> <tp:taxon-name-part taxon-name-part-type="species">chrysopoda</tp:taxon-name-part></tp:taxon-name></italic> <bold>9</bold> <italic><tp:taxon-name><tp:taxon-name-part taxon-name-part-type="genus">Xylocopa</tp:taxon-name-part> <tp:taxon-name-part taxon-name-part-type="species">macrops</tp:taxon-name-part></tp:taxon-name></italic> <bold>10</bold> <italic><tp:taxon-name><tp:taxon-name-part taxon-name-part-type="genus">Xylocopa</tp:taxon-name-part> <tp:taxon-name-part taxon-name-part-type="species">simillima</tp:taxon-name-part></tp:taxon-name></italic> <bold>11</bold> <italic><tp:taxon-name><tp:taxon-name-part taxon-name-part-type="genus">Xylocopa</tp:taxon-name-part> <tp:taxon-name-part taxon-name-part-type="species">splendidula</tp:taxon-name-part></tp:taxon-name></italic> <bold>12</bold> <italic><tp:taxon-name><tp:taxon-name-part taxon-name-part-type="genus">Xylocopa</tp:taxon-name-part> <tp:taxon-name-part taxon-name-part-type="species">viridis</tp:taxon-name-part></tp:taxon-name></italic>. Scale bars: 1 mm.</p></caption><graphic xmlns:xlink="http://www.w3.org/1999/xlink" xlink:href="zookeys-543-129-g002.jpg" position="float" orientation="portrait" xlink:type="simple" id="oo_68425.jpg"/></fig><fig id="F3" position="float" orientation="portrait"><label>Figures 13–18.</label><caption><p>Dorsal view of metasoma of females of <tp:taxon-name><tp:taxon-name-part taxon-name-part-type="genus">Xylocopa</tp:taxon-name-part> <tp:taxon-name-part taxon-name-part-type="infraspecific-rank">subgenus</tp:taxon-name-part> <tp:taxon-name-part taxon-name-part-type="subgenus">Schonnherria</tp:taxon-name-part></tp:taxon-name> from Argentina. <bold>13</bold> <italic><tp:taxon-name><tp:taxon-name-part taxon-name-part-type="genus">Xylocopa</tp:taxon-name-part> <tp:taxon-name-part taxon-name-part-type="species">bambusae</tp:taxon-name-part></tp:taxon-name></italic> <bold>14</bold> <italic><tp:taxon-name><tp:taxon-name-part taxon-name-part-type="genus">Xylocopa</tp:taxon-name-part> <tp:taxon-name-part taxon-name-part-type="species">macrops</tp:taxon-name-part></tp:taxon-name></italic> <bold>15</bold> <italic><tp:taxon-name><tp:taxon-name-part taxon-name-part-type="genus">Xylocopa</tp:taxon-name-part> <tp:taxon-name-part taxon-name-part-type="species">pulchra</tp:taxon-name-part></tp:taxon-name></italic> <bold>16</bold> <italic><tp:taxon-name><tp:taxon-name-part taxon-name-part-type="genus">Xylocopa</tp:taxon-name-part> <tp:taxon-name-part taxon-name-part-type="species">simillima</tp:taxon-name-part></tp:taxon-name></italic> <bold>17</bold> <italic><tp:taxon-name><tp:taxon-name-part taxon-name-part-type="genus">Xylocopa</tp:taxon-name-part> <tp:taxon-name-part taxon-name-part-type="species">splendidula</tp:taxon-name-part></tp:taxon-name></italic> <bold>18</bold> <italic><tp:taxon-name><tp:taxon-name-part taxon-name-part-type="genus">Xylocopa</tp:taxon-name-part> <tp:taxon-name-part taxon-name-part-type="species">viridis</tp:taxon-name-part></tp:taxon-name></italic>. Scale bars: 2 mm.</p></caption><graphic xmlns:xlink="http://www.w3.org/1999/xlink" xlink:href="zookeys-543-129-g003.jpg" position="float" orientation="portrait" xlink:type="simple" id="oo_68426.jpg"/></fig><fig id="F4" position="float" orientation="portrait"><label>Figures 19–24.</label><caption><p>Dorsal view of metasoma of males of <tp:taxon-name><tp:taxon-name-part taxon-name-part-type="genus">Xylocopa</tp:taxon-name-part> <tp:taxon-name-part taxon-name-part-type="infraspecific-rank">subgenus</tp:taxon-name-part> <tp:taxon-name-part taxon-name-part-type="subgenus">Schonnherria</tp:taxon-name-part></tp:taxon-name> from Argentina. <bold>19</bold> <italic><tp:taxon-name><tp:taxon-name-part taxon-name-part-type="genus">Xylocopa</tp:taxon-name-part> <tp:taxon-name-part taxon-name-part-type="species">bambusae</tp:taxon-name-part></tp:taxon-name></italic> <bold>20</bold> <italic><tp:taxon-name><tp:taxon-name-part taxon-name-part-type="genus">Xylocopa</tp:taxon-name-part> <tp:taxon-name-part taxon-name-part-type="species">chrysopoda</tp:taxon-name-part></tp:taxon-name></italic> <bold>21</bold> <italic><tp:taxon-name><tp:taxon-name-part taxon-name-part-type="genus">Xylocopa</tp:taxon-name-part> <tp:taxon-name-part taxon-name-part-type="species">macrops</tp:taxon-name-part></tp:taxon-name></italic> <bold>22</bold> <italic><tp:taxon-name><tp:taxon-name-part taxon-name-part-type="genus">Xylocopa</tp:taxon-name-part> <tp:taxon-name-part taxon-name-part-type="species">simillima</tp:taxon-name-part></tp:taxon-name></italic> <bold>23</bold> <italic><tp:taxon-name><tp:taxon-name-part taxon-name-part-type="genus">Xylocopa</tp:taxon-name-part> <tp:taxon-name-part taxon-name-part-type="species">splendidula</tp:taxon-name-part></tp:taxon-name></italic> <bold>24</bold> <italic><tp:taxon-name><tp:taxon-name-part taxon-name-part-type="genus">Xylocopa</tp:taxon-name-part> <tp:taxon-name-part taxon-name-part-type="species">viridis</tp:taxon-name-part></tp:taxon-name></italic>. Scale bars: 2 mm.</p></caption><graphic xmlns:xlink="http://www.w3.org/1999/xlink" xlink:href="zookeys-543-129-g004.jpg" position="float" orientation="portrait" xlink:type="simple" id="oo_68427.jpg"/></fig><fig id="F5" position="float" orientation="portrait"><label>Figures 25–30.</label><caption><p>Genital capsule of males of <tp:taxon-name><tp:taxon-name-part taxon-name-part-type="genus">Xylocopa</tp:taxon-name-part> <tp:taxon-name-part taxon-name-part-type="infraspecific-rank">subgenus</tp:taxon-name-part> <tp:taxon-name-part taxon-name-part-type="subgenus">Schonnherria</tp:taxon-name-part></tp:taxon-name> from Argentina. All figures in dorsal view except Fig. <bold>30</bold> in ventral view. <bold>25, 30</bold> <italic><tp:taxon-name><tp:taxon-name-part taxon-name-part-type="genus">Xylocopa</tp:taxon-name-part> <tp:taxon-name-part taxon-name-part-type="species">bambusae</tp:taxon-name-part></tp:taxon-name></italic> <bold>26</bold> <italic><tp:taxon-name><tp:taxon-name-part taxon-name-part-type="genus">Xylocopa</tp:taxon-name-part> <tp:taxon-name-part taxon-name-part-type="species">chrysopoda</tp:taxon-name-part></tp:taxon-name></italic> <bold>27</bold> <italic><tp:taxon-name><tp:taxon-name-part taxon-name-part-type="genus">Xylocopa</tp:taxon-name-part> <tp:taxon-name-part taxon-name-part-type="species">macrops</tp:taxon-name-part></tp:taxon-name></italic> <bold>28</bold> <italic><tp:taxon-name><tp:taxon-name-part taxon-name-part-type="genus">Xylocopa</tp:taxon-name-part> <tp:taxon-name-part taxon-name-part-type="species">splendidula</tp:taxon-name-part></tp:taxon-name></italic> <bold>29</bold> <italic><tp:taxon-name><tp:taxon-name-part taxon-name-part-type="genus">Xylocopa</tp:taxon-name-part> <tp:taxon-name-part taxon-name-part-type="species">viridis</tp:taxon-name-part></tp:taxon-name></italic>. Abbreviations: lc = lateral carina of penis valve; vp: ventroapical plate of gonocoxite.</p></caption><graphic xmlns:xlink="http://www.w3.org/1999/xlink" xlink:href="zookeys-543-129-g005.jpg" position="float" orientation="portrait" xlink:type="simple" id="oo_68428.jpg"/></fig><fig id="F6" position="float" orientation="portrait"><label>Figures 31–34.</label><caption><p>Ventral view of genital capsules of males of <tp:taxon-name><tp:taxon-name-part taxon-name-part-type="genus">Xylocopa</tp:taxon-name-part> <tp:taxon-name-part taxon-name-part-type="infraspecific-rank">subgenus</tp:taxon-name-part> <tp:taxon-name-part taxon-name-part-type="subgenus">Schonnherria</tp:taxon-name-part></tp:taxon-name> from Argentina. <bold>31</bold> <italic><tp:taxon-name><tp:taxon-name-part taxon-name-part-type="genus">Xylocopa</tp:taxon-name-part> <tp:taxon-name-part taxon-name-part-type="species">chrysopoda</tp:taxon-name-part></tp:taxon-name></italic> <bold>32</bold> <italic><tp:taxon-name><tp:taxon-name-part taxon-name-part-type="genus">Xylocopa</tp:taxon-name-part> <tp:taxon-name-part taxon-name-part-type="species">macrops</tp:taxon-name-part></tp:taxon-name></italic> <bold>33</bold> <italic><tp:taxon-name><tp:taxon-name-part taxon-name-part-type="genus">Xylocopa</tp:taxon-name-part> <tp:taxon-name-part taxon-name-part-type="species">splendidula</tp:taxon-name-part></tp:taxon-name></italic> <bold>34</bold> <italic><tp:taxon-name><tp:taxon-name-part taxon-name-part-type="genus">Xylocopa</tp:taxon-name-part> <tp:taxon-name-part taxon-name-part-type="species">viridis</tp:taxon-name-part></tp:taxon-name></italic>.</p></caption><graphic xmlns:xlink="http://www.w3.org/1999/xlink" xlink:href="zookeys-543-129-g006.jpg" position="float" orientation="portrait" xlink:type="simple" id="oo_68429.jpg"/></fig><fig id="F7" position="float" orientation="portrait"><label>Figures 35–44.</label><caption><p>Dorsal (<bold>35–39</bold>) and ventral (<bold>40–44</bold>) views of apex of gonostylus and penis valve of males of <tp:taxon-name><tp:taxon-name-part taxon-name-part-type="genus">Xylocopa</tp:taxon-name-part> <tp:taxon-name-part taxon-name-part-type="infraspecific-rank">subgenus</tp:taxon-name-part> <tp:taxon-name-part taxon-name-part-type="subgenus">Schonnherria</tp:taxon-name-part></tp:taxon-name> from Argentina. <bold>35, 40</bold> <italic><tp:taxon-name><tp:taxon-name-part taxon-name-part-type="genus">Xylocopa</tp:taxon-name-part> <tp:taxon-name-part taxon-name-part-type="species">bambusae</tp:taxon-name-part></tp:taxon-name></italic> <bold>36, 41</bold> <italic><tp:taxon-name><tp:taxon-name-part taxon-name-part-type="genus">Xylocopa</tp:taxon-name-part> <tp:taxon-name-part taxon-name-part-type="species">chrysopoda</tp:taxon-name-part></tp:taxon-name></italic> <bold>37, 42</bold> <italic><tp:taxon-name><tp:taxon-name-part taxon-name-part-type="genus">Xylocopa</tp:taxon-name-part> <tp:taxon-name-part taxon-name-part-type="species">macrops</tp:taxon-name-part></tp:taxon-name></italic> <bold>38, 43</bold> <italic><tp:taxon-name><tp:taxon-name-part taxon-name-part-type="genus">Xylocopa</tp:taxon-name-part> <tp:taxon-name-part taxon-name-part-type="species">splendidula</tp:taxon-name-part></tp:taxon-name></italic> <bold>39, 44</bold> <italic><tp:taxon-name><tp:taxon-name-part taxon-name-part-type="genus">Xylocopa</tp:taxon-name-part> <tp:taxon-name-part taxon-name-part-type="species">viridis</tp:taxon-name-part></tp:taxon-name></italic>.</p></caption><graphic xmlns:xlink="http://www.w3.org/1999/xlink" xlink:href="zookeys-543-129-g007.jpg" position="float" orientation="portrait" xlink:type="simple" id="oo_68430.jpg"/></fig><table-wrap id="T1" position="float" orientation="portrait"><label>Table 1.</label><caption><p>Summary of species of <tp:taxon-name><tp:taxon-name-part taxon-name-part-type="genus">Xylocopa</tp:taxon-name-part> <tp:taxon-name-part taxon-name-part-type="infraspecific-rank">subgenus</tp:taxon-name-part> <tp:taxon-name-part taxon-name-part-type="subgenus">Schonnherria</tp:taxon-name-part></tp:taxon-name> occuring in Argentina with information on their distribution. Province: <abbrev xmlns:xlink="http://www.w3.org/1999/xlink" xlink:type="simple">BA<def><p> = Buenos Aires</p></def></abbrev>; <abbrev xmlns:xlink="http://www.w3.org/1999/xlink" xlink:type="simple">CA<def><p> = Catamarca</p></def></abbrev>; <abbrev xmlns:xlink="http://www.w3.org/1999/xlink" xlink:type="simple">CH<def><p> = Chaco</p></def></abbrev>; <abbrev xmlns:xlink="http://www.w3.org/1999/xlink" xlink:type="simple">CO<def><p> = Córdoba</p></def></abbrev>; <abbrev xmlns:xlink="http://www.w3.org/1999/xlink" xlink:type="simple">CT<def><p> = Corrientes</p></def></abbrev>; <abbrev xmlns:xlink="http://www.w3.org/1999/xlink" xlink:type="simple">ER<def><p> = Entre Rios</p></def></abbrev>; <abbrev xmlns:xlink="http://www.w3.org/1999/xlink" xlink:type="simple">FO<def><p> = Formosa</p></def></abbrev>; <abbrev xmlns:xlink="http://www.w3.org/1999/xlink" xlink:type="simple">JU<def><p> = Juyuy</p></def></abbrev>; <abbrev xmlns:xlink="http://www.w3.org/1999/xlink" xlink:type="simple">LP<def><p> = La Pampa</p></def></abbrev>; <abbrev xmlns:xlink="http://www.w3.org/1999/xlink" xlink:type="simple">LR<def><p> = La Rioja</p></def></abbrev>; <abbrev xmlns:xlink="http://www.w3.org/1999/xlink" xlink:type="simple">MZ<def><p> = Mendoza</p></def></abbrev>; <abbrev xmlns:xlink="http://www.w3.org/1999/xlink" xlink:type="simple">MI<def><p> = Misiones</p></def></abbrev>; <abbrev xmlns:xlink="http://www.w3.org/1999/xlink" xlink:type="simple">NQ<def><p> = Neuquén</p></def></abbrev>; <abbrev xmlns:xlink="http://www.w3.org/1999/xlink" xlink:type="simple">RN<def><p> = Río Negro</p></def></abbrev>; <abbrev xmlns:xlink="http://www.w3.org/1999/xlink" xlink:type="simple">SJ<def><p> = San Juan</p></def></abbrev>; <abbrev xmlns:xlink="http://www.w3.org/1999/xlink" xlink:type="simple">SL<def><p> = San Luis</p></def></abbrev>; <abbrev xmlns:xlink="http://www.w3.org/1999/xlink" xlink:type="simple">ST<def><p> = Salta</p></def></abbrev>; <abbrev xmlns:xlink="http://www.w3.org/1999/xlink" xlink:type="simple">SG<def><p> = Santiago del Estero</p></def></abbrev>; <abbrev xmlns:xlink="http://www.w3.org/1999/xlink" xlink:type="simple">SF<def><p> = Santa Fe</p></def></abbrev>; <abbrev xmlns:xlink="http://www.w3.org/1999/xlink" xlink:type="simple">TU<def><p> = Tucumán</p></def></abbrev>. ? = province listed in the literature, but not confirmed in this study. General distributions were extracted from <xref ref-type="bibr" rid="B21">Hurd (1978)</xref>, <xref ref-type="bibr" rid="B39">Moure (2007)</xref>, and <xref ref-type="bibr" rid="B38">Montalva et al. (2008)</xref>.</p></caption><table id="TID0EYRAI" rules="all"><tbody><tr><th rowspan="1" colspan="1">Species</th><th rowspan="1" colspan="1">General distribution</th><th rowspan="1" colspan="1">Distribution in Argentina</th><th rowspan="1" colspan="1">Altitude (m.a.s.l) in Argentina</th></tr><tr><td rowspan="1" colspan="1"><italic><tp:taxon-name><tp:taxon-name-part taxon-name-part-type="genus">Xylocopa</tp:taxon-name-part> <tp:taxon-name-part taxon-name-part-type="species">bambusae</tp:taxon-name-part></tp:taxon-name></italic> Schrottky</td><td rowspan="1" colspan="1">Argentina, Brazil, Paraguay</td><td rowspan="1" colspan="1"><abbrev xmlns:xlink="http://www.w3.org/1999/xlink" xlink:title="Misiones" xlink:type="simple">MI</abbrev></td><td rowspan="1" colspan="1">50–200</td></tr><tr><td rowspan="1" colspan="1"><italic><tp:taxon-name><tp:taxon-name-part taxon-name-part-type="genus">Xylocopa</tp:taxon-name-part> <tp:taxon-name-part taxon-name-part-type="species">chrysopoda</tp:taxon-name-part></tp:taxon-name></italic> Schrottky</td><td rowspan="1" colspan="1">Argentina, Brazil</td><td rowspan="1" colspan="1"><abbrev xmlns:xlink="http://www.w3.org/1999/xlink" xlink:title="Misiones" xlink:type="simple">MI</abbrev></td><td rowspan="1" colspan="1">170</td></tr><tr><td rowspan="1" colspan="1"><italic><tp:taxon-name><tp:taxon-name-part taxon-name-part-type="genus">Xylocopa</tp:taxon-name-part> <tp:taxon-name-part taxon-name-part-type="species">macrops</tp:taxon-name-part></tp:taxon-name></italic> Lepeletier de Saint Fargeau</td><td rowspan="1" colspan="1">Argentina, Bolivia, Brazil, Colombia, Paraguay, Peru</td><td rowspan="1" colspan="1"><abbrev xmlns:xlink="http://www.w3.org/1999/xlink" xlink:title="Buenos Aires" xlink:type="simple">BA</abbrev>, <abbrev xmlns:xlink="http://www.w3.org/1999/xlink" xlink:title="Chaco" xlink:type="simple">CH</abbrev>, <abbrev xmlns:xlink="http://www.w3.org/1999/xlink" xlink:title="Corrientes" xlink:type="simple">CT</abbrev>, <abbrev xmlns:xlink="http://www.w3.org/1999/xlink" xlink:title="Entre Rios" xlink:type="simple">ER</abbrev>, <abbrev xmlns:xlink="http://www.w3.org/1999/xlink" xlink:title="Formosa" xlink:type="simple">FO</abbrev>, <abbrev xmlns:xlink="http://www.w3.org/1999/xlink" xlink:title="Juyuy" xlink:type="simple">JU</abbrev>?, <abbrev xmlns:xlink="http://www.w3.org/1999/xlink" xlink:title="Misiones" xlink:type="simple">MI</abbrev>, <abbrev xmlns:xlink="http://www.w3.org/1999/xlink" xlink:title="Santa Fe" xlink:type="simple">SF</abbrev>, <abbrev xmlns:xlink="http://www.w3.org/1999/xlink" xlink:title="Santiago del Estero" xlink:type="simple">SG</abbrev>?, <abbrev xmlns:xlink="http://www.w3.org/1999/xlink" xlink:title="Tucumán" xlink:type="simple">TU</abbrev></td><td rowspan="1" colspan="1">0–1100</td></tr><tr><td rowspan="1" colspan="1"><italic><tp:taxon-name><tp:taxon-name-part taxon-name-part-type="genus">Xylocopa</tp:taxon-name-part> <tp:taxon-name-part taxon-name-part-type="species">pulchra</tp:taxon-name-part></tp:taxon-name></italic> Smith</td><td rowspan="1" colspan="1">Argentina, Brazil, Colombia, Paraguay</td><td rowspan="1" colspan="1"><abbrev xmlns:xlink="http://www.w3.org/1999/xlink" xlink:title="Misiones" xlink:type="simple">MI</abbrev>, <abbrev xmlns:xlink="http://www.w3.org/1999/xlink" xlink:title="Salta" xlink:type="simple">ST</abbrev></td><td rowspan="1" colspan="1">170</td></tr><tr><td rowspan="1" colspan="1"><italic><tp:taxon-name><tp:taxon-name-part taxon-name-part-type="genus">Xylocopa</tp:taxon-name-part> <tp:taxon-name-part taxon-name-part-type="species">simillima</tp:taxon-name-part></tp:taxon-name></italic> Smith</td><td rowspan="1" colspan="1">Argentina, Bolivia, Brazil, Paraguay, Peru</td><td rowspan="1" colspan="1"><abbrev xmlns:xlink="http://www.w3.org/1999/xlink" xlink:title="Misiones" xlink:type="simple">MI</abbrev></td><td rowspan="1" colspan="1">170</td></tr><tr><td rowspan="1" colspan="1"><italic><tp:taxon-name><tp:taxon-name-part taxon-name-part-type="genus">Xylocopa</tp:taxon-name-part> <tp:taxon-name-part taxon-name-part-type="species">splendidula</tp:taxon-name-part></tp:taxon-name></italic> Lepeletier de Saint Fargeau</td><td rowspan="1" colspan="1">Argentina, Brazil, Chile, Paraguay, Peru, Uruguay</td><td rowspan="1" colspan="1"><abbrev xmlns:xlink="http://www.w3.org/1999/xlink" xlink:title="Buenos Aires" xlink:type="simple">BA</abbrev>, <abbrev xmlns:xlink="http://www.w3.org/1999/xlink" xlink:title="Catamarca" xlink:type="simple">CA</abbrev>, <abbrev xmlns:xlink="http://www.w3.org/1999/xlink" xlink:title="Chaco" xlink:type="simple">CH</abbrev>, <abbrev xmlns:xlink="http://www.w3.org/1999/xlink" xlink:title="Chaco" xlink:type="simple">CH</abbrev>, <abbrev xmlns:xlink="http://www.w3.org/1999/xlink" xlink:title="Córdoba" xlink:type="simple">CO</abbrev>, <abbrev xmlns:xlink="http://www.w3.org/1999/xlink" xlink:title="Corrientes" xlink:type="simple">CT</abbrev>, <abbrev xmlns:xlink="http://www.w3.org/1999/xlink" xlink:title="Entre Rios" xlink:type="simple">ER</abbrev>, <abbrev xmlns:xlink="http://www.w3.org/1999/xlink" xlink:title="Formosa" xlink:type="simple">FO</abbrev>, <abbrev xmlns:xlink="http://www.w3.org/1999/xlink" xlink:title="Juyuy" xlink:type="simple">JU</abbrev>, <abbrev xmlns:xlink="http://www.w3.org/1999/xlink" xlink:title="La Pampa" xlink:type="simple">LP</abbrev>, <abbrev xmlns:xlink="http://www.w3.org/1999/xlink" xlink:title="La Rioja" xlink:type="simple">LR</abbrev>, <abbrev xmlns:xlink="http://www.w3.org/1999/xlink" xlink:title="Mendoza" xlink:type="simple">MZ</abbrev>, <abbrev xmlns:xlink="http://www.w3.org/1999/xlink" xlink:title="Misiones" xlink:type="simple">MI</abbrev>, <abbrev xmlns:xlink="http://www.w3.org/1999/xlink" xlink:title="Neuquén" xlink:type="simple">NQ</abbrev>, <abbrev xmlns:xlink="http://www.w3.org/1999/xlink" xlink:title="Río Negro" xlink:type="simple">RN</abbrev>, <abbrev xmlns:xlink="http://www.w3.org/1999/xlink" xlink:title="Salta" xlink:type="simple">ST</abbrev>, <abbrev xmlns:xlink="http://www.w3.org/1999/xlink" xlink:title="San Juan" xlink:type="simple">SJ</abbrev>, <abbrev xmlns:xlink="http://www.w3.org/1999/xlink" xlink:title="San Luis" xlink:type="simple">SL</abbrev>, <abbrev xmlns:xlink="http://www.w3.org/1999/xlink" xlink:title="Santa Fe" xlink:type="simple">SF</abbrev>, <abbrev xmlns:xlink="http://www.w3.org/1999/xlink" xlink:title="Santiago del Estero" xlink:type="simple">SG</abbrev>, <abbrev xmlns:xlink="http://www.w3.org/1999/xlink" xlink:title="Salta" xlink:type="simple">ST</abbrev>, <abbrev xmlns:xlink="http://www.w3.org/1999/xlink" xlink:title="Tucumán" xlink:type="simple">TU</abbrev></td><td rowspan="1" colspan="1">0–2700</td></tr><tr><td rowspan="1" colspan="1"><italic><tp:taxon-name><tp:taxon-name-part taxon-name-part-type="genus">Xylocopa</tp:taxon-name-part> <tp:taxon-name-part taxon-name-part-type="species">viridis</tp:taxon-name-part></tp:taxon-name></italic> Smith</td><td rowspan="1" colspan="1">Argentina, Bolivia, Brazil, Colombia, Costa Rica, French Guiana, Guatemala, Guyana, Mexico, Panama, Paraguay, Peru</td><td rowspan="1" colspan="1"><abbrev xmlns:xlink="http://www.w3.org/1999/xlink" xlink:title="Misiones" xlink:type="simple">MI</abbrev></td><td rowspan="1" colspan="1">170</td></tr></tbody></table></table-wrap></tp:treatment-sec><ref-list><ref id="B20"><mixed-citation xmlns:xlink="http://www.w3.org/1999/xlink" xlink:type="simple"><person-group><name name-style="western"><surname>Hurd</surname><given-names>Jr PD</given-names></name><name name-style="western"><surname>Moure</surname><given-names>JS</given-names></name></person-group> (<year>1963</year>) <article-title>A classification on the large carpenter bees (<tp:taxon-name><tp:taxon-name-part taxon-name-part-type="tribe">Xylocopini</tp:taxon-name-part></tp:taxon-name>) (<tp:taxon-name><tp:taxon-name-part taxon-name-part-type="order">Hymenoptera</tp:taxon-name-part></tp:taxon-name>: <tp:taxon-name><tp:taxon-name-part taxon-name-part-type="superfamily">Apoidea</tp:taxon-name-part></tp:taxon-name>).</article-title> <source>University of California Publications in Entomology</source> <volume>29</volume>: <fpage>1</fpage>–<lpage>365</lpage>. </mixed-citation></ref><ref id="B21"><mixed-citation xmlns:xlink="http://www.w3.org/1999/xlink" xlink:type="simple"><person-group><name name-style="western"><surname>Hurd</surname><given-names>Jr PD</given-names></name></person-group> (<year>1978</year>) <source>An Annotated Catalog of the Carpenter Bees (Genus <italic><tp:taxon-name><tp:taxon-name-part taxon-name-part-type="genus">Xylocopa</tp:taxon-name-part></tp:taxon-name></italic> Latreille) of the Western Hemisphere (<tp:taxon-name><tp:taxon-name-part taxon-name-part-type="order">Hymenoptera</tp:taxon-name-part></tp:taxon-name>: <tp:taxon-name><tp:taxon-name-part taxon-name-part-type="family">Anthophoridae</tp:taxon-name-part></tp:taxon-name>)</source>. <publisher-name>Smithsonian Institution Press</publisher-name>, <publisher-loc>Washington, D.C.</publisher-loc>, <size units="page">[iii]+106 pp</size>. </mixed-citation></ref><ref id="B39"><mixed-citation xmlns:xlink="http://www.w3.org/1999/xlink" xlink:type="simple"><person-group><name name-style="western"><surname>Moure</surname><given-names>JS</given-names></name></person-group> (<year>2007</year>) <article-title><tp:taxon-name><tp:taxon-name-part taxon-name-part-type="tribe">Xylocopini</tp:taxon-name-part></tp:taxon-name> Latreille, 1802.</article-title> In: <person-group><name name-style="western"><surname>Moure</surname><given-names>JS</given-names></name><name name-style="western"><surname>Urban</surname><given-names>D</given-names></name><name name-style="western"><surname>Melo</surname><given-names>GAR</given-names></name></person-group> (<role>Eds</role>) <source>Catalogue of Bees (<tp:taxon-name><tp:taxon-name-part taxon-name-part-type="order">Hymenoptera</tp:taxon-name-part></tp:taxon-name>, <tp:taxon-name><tp:taxon-name-part taxon-name-part-type="superfamily">Apoidea</tp:taxon-name-part></tp:taxon-name>) in the Neotropical Region</source>. <publisher-name>Sociedade Brasileira de Entomologia</publisher-name>, <publisher-loc>Curitiba</publisher-loc>, <fpage>637</fpage>–<lpage>673</lpage>. Available online at <ext-link xlink:type="simple" ext-link-type="uri" xlink:href="http://www.moure.cria.org.br/catalogue">http://www.moure.cria.org.br/catalogue</ext-link> [<date-in-citation content-type="access-date">last accessed 16 June 2015</date-in-citation>] </mixed-citation></ref><ref id="B38"><mixed-citation xmlns:xlink="http://www.w3.org/1999/xlink" xlink:type="simple"><person-group><name name-style="western"><surname>Montalva</surname><given-names>J</given-names></name><name name-style="western"><surname>Dudley</surname><given-names>LS</given-names></name><name name-style="western"><surname>Arroyo</surname><given-names>MTK</given-names></name></person-group> (<year>2008</year>) <article-title>First record of <tp:taxon-name><tp:taxon-name-part taxon-name-part-type="genus">Xylocopa</tp:taxon-name-part> (<tp:taxon-name-part taxon-name-part-type="subgenus">Schonnherria</tp:taxon-name-part>) <tp:taxon-name-part taxon-name-part-type="species">splendidula</tp:taxon-name-part></tp:taxon-name> Lepeletier, 1841 (<tp:taxon-name><tp:taxon-name-part taxon-name-part-type="order">Hymenoptera</tp:taxon-name-part></tp:taxon-name>: <tp:taxon-name><tp:taxon-name-part taxon-name-part-type="family">Apidae</tp:taxon-name-part></tp:taxon-name>: <tp:taxon-name><tp:taxon-name-part taxon-name-part-type="tribe">Xylocopini</tp:taxon-name-part></tp:taxon-name>) in the mediterranean zone of Chile.</article-title> <source>Gayana</source> <volume>72</volume>(<issue>2</issue>): <fpage>153</fpage>–<lpage>155</lpage>. doi: <ext-link xlink:type="simple" ext-link-type="doi" xlink:href="10.4067/s0717-65382008000200012">10.4067/s0717-65382008000200012</ext-link> </mixed-citation></ref><ref id="B32"><mixed-citation xmlns:xlink="http://www.w3.org/1999/xlink" xlink:type="simple"><person-group><name name-style="western"><surname>Maidl</surname><given-names>F</given-names></name></person-group> (<year>1912</year>) <article-title>Die Xylocopen (Holzbienen) des wiener Hofmuseums: Ein beitrag zu einer monographie dieser gattung.</article-title> <source>Annalen des K.-K. Naturhistorischen Hofmuseums</source> <volume>26</volume>: <fpage>249</fpage>–<lpage>330</lpage>, + 2 pls. </mixed-citation></ref><ref id="B51"><mixed-citation xmlns:xlink="http://www.w3.org/1999/xlink" xlink:type="simple"><person-group><name name-style="western"><surname>Torreta</surname><given-names>JP</given-names></name><name name-style="western"><surname>Medan</surname><given-names>D</given-names></name><name name-style="western"><surname>Roig-Alsina</surname><given-names>A</given-names></name><name name-style="western"><surname>Montaldo</surname><given-names>NH</given-names></name></person-group> (<year>2010</year>) <article-title>Visitantes florales diurnos del girasol (<italic><tp:taxon-name><tp:taxon-name-part taxon-name-part-type="genus">Helianthus</tp:taxon-name-part> <tp:taxon-name-part taxon-name-part-type="species">annuus</tp:taxon-name-part></tp:taxon-name></italic>, <tp:taxon-name><tp:taxon-name-part taxon-name-part-type="order">Asterales</tp:taxon-name-part></tp:taxon-name>: <tp:taxon-name><tp:taxon-name-part taxon-name-part-type="family">Asteraceae</tp:taxon-name-part></tp:taxon-name>) en la Argentina.</article-title> <source>Revista de la Sociedad Entomológica Argentina</source> <volume>69</volume>(<issue>1–2</issue>): <fpage>17</fpage>–<lpage>32</lpage>. </mixed-citation></ref></ref-list></tp:taxon-treatment>
