# Supplementary material for: Systematics and biology of Xylocopa subgenus Schonnherria (Hymenoptera, Apidae) in Argentina
Source: Zookeys. 2015 Dec 9;(543):129–67. doi: 10.3897/zookeys.543.6300 (PMC4714329; doi:10.3897/zookeys.543.6300)
Supplement: XML Treatment for Xylocopa splendidula [file zookeys.543.6300-treatment7.xml]

<!DOCTYPE tp:taxon-treatment
  PUBLIC "-//TaxonX//DTD Taxonomic Treatment Publishing DTD v0 20100105//EN" "tax-treatment-NSO.dtd">
<tp:taxon-treatment xmlns:tp="http://www.plazi.org/taxpub"><tp:treatment-meta><kwd-group><label>Taxon classification</label><kwd><named-content content-type="kingdom">Animalia</named-content></kwd><kwd><named-content content-type="order">Hymenoptera</named-content></kwd><kwd><named-content content-type="family">Apidae</named-content></kwd></kwd-group><mixed-citation publication-type="journal"><person-group><name><surname>Lucia</surname><given-names>Mariano</given-names></name><name><surname>Gonzalez</surname><given-names>Victor H.</given-names></name><name><surname>Abrahamovich</surname><given-names>Alberto H.</given-names></name></person-group><article-title>Systematics and biology of <tp:taxon-name><tp:taxon-name-part taxon-name-part-type="genus">Xylocopa</tp:taxon-name-part> <tp:taxon-name-part taxon-name-part-type="infraspecific-rank">subgenus</tp:taxon-name-part> <tp:taxon-name-part taxon-name-part-type="subgenus">Schonnherria</tp:taxon-name-part></tp:taxon-name> (<tp:taxon-name><tp:taxon-name-part taxon-name-part-type="order">Hymenoptera</tp:taxon-name-part></tp:taxon-name>, <tp:taxon-name><tp:taxon-name-part taxon-name-part-type="family">Apidae</tp:taxon-name-part></tp:taxon-name>) in Argentina</article-title><source>Zookeys</source><day>9</day><month>12</month><year>2015</year><volume>2015</volume><issue>543</issue><fpage>129</fpage><lpage>167</lpage><pub-id pub-id-type="doi">10.3897/zookeys.543.6300</pub-id></mixed-citation></tp:treatment-meta><tp:nomenclature><tp:taxon-name>
                                <tp:taxon-name-part taxon-name-part-type="genus">Xylocopa</tp:taxon-name-part>
                                <tp:taxon-name-part taxon-name-part-type="species">splendidula</tp:taxon-name-part>
                            </tp:taxon-name><tp:taxon-authority>Lepeletier de Saint Fargeau, 1841</tp:taxon-authority><xref ref-type="fig" rid="F1">Figures 5</xref><xref ref-type="fig" rid="F2">, 11</xref><xref ref-type="fig" rid="F3">, 17</xref><xref ref-type="fig" rid="F4">, 23</xref><xref ref-type="fig" rid="F5">, 28</xref><xref ref-type="fig" rid="F6">, 33</xref><xref ref-type="fig" rid="F7">, 38</xref><xref ref-type="fig" rid="F7">, 43</xref><xref ref-type="fig" rid="F10">, 56</xref><tp:nomenclature-citation-list><tp:nomenclature-citation><tp:taxon-name><tp:taxon-name-part taxon-name-part-type="genus">Xylocopa</tp:taxon-name-part> <tp:taxon-name-part taxon-name-part-type="species">splendidula</tp:taxon-name-part></tp:taxon-name><comment> Lepeletier de Saint Fargeau, 1841: 190 (holotype: ♀, Brazil, whereabouts unknown, see comments below)</comment></tp:nomenclature-citation><tp:nomenclature-citation><tp:taxon-name><tp:taxon-name-part taxon-name-part-type="genus">Xylocopa</tp:taxon-name-part> (<tp:taxon-name-part taxon-name-part-type="subgenus">Schonnherria</tp:taxon-name-part>) <tp:taxon-name-part taxon-name-part-type="species">splendidula</tp:taxon-name-part></tp:taxon-name><comment>: <xref ref-type="bibr" rid="B20">Hurd and Moure 1963</xref>: 123.</comment></tp:nomenclature-citation><!--PageBreak--></tp:nomenclature-citation-list></tp:nomenclature><tp:treatment-sec sec-type="Diagnosis"><title>Diagnosis.</title><p>Both sexes of this species can be distinguished easily from other Argentinean species of <italic><tp:taxon-name><tp:taxon-name-part taxon-name-part-type="subgenus">Schonnherria</tp:taxon-name-part></tp:taxon-name></italic> by the following combination of characters: small to medium body size (body length 13–19 mm); body pubescence entirely black in the female, in the male with dense off-white pubescence on mesepisternum, tegula anteriorly, sides of mesoscutum and mesoscutellum, and dorsum of T1; meso- and metasoma with distinct metallic blue highlights; wing membrane subhyaline with weak violet highlights; male compound eyes enlarged, dorsally convergent, with upper margins separated by at least 2.7 times OD (Fig. <xref ref-type="fig" rid="F2">11</xref>); and hind leg of male unmodified, except by metatibia with long, slender subapical projection on inner margin, similar in size and thickness to tibial spur. This species can be confused with <italic><tp:taxon-name><tp:taxon-name-part taxon-name-part-type="genus">Xylocopa</tp:taxon-name-part> <tp:taxon-name-part taxon-name-part-type="species">macrops</tp:taxon-name-part></tp:taxon-name></italic>, particularly the male, by the compound eyes distinctly convergent dorsally, metasoma with metallic blue highlights, off-white pubescence on mesosoma and T1, and wings subhyaline. However, in <italic><tp:taxon-name><tp:taxon-name-part taxon-name-part-type="genus">Xylocopa</tp:taxon-name-part> <tp:taxon-name-part taxon-name-part-type="species">macrops</tp:taxon-name-part></tp:taxon-name></italic> the compound eyes are larger and closer dorsally (0.54–0.72 times OD) than in <italic><tp:taxon-name><tp:taxon-name-part taxon-name-part-type="genus">Xylocopa</tp:taxon-name-part> <tp:taxon-name-part taxon-name-part-type="species">splendidula</tp:taxon-name-part></tp:taxon-name></italic> and the hind leg is distinctly modified, with coxa and trochanter each bearing a tooth or spine, femur strongly protuberant ventrally, tibia with two large subapical spines on its inner margin, and basitarsus robust, shorter than the tibia (slender and longer than tibia in <italic><tp:taxon-name><tp:taxon-name-part taxon-name-part-type="genus">Xylocopa</tp:taxon-name-part> <tp:taxon-name-part taxon-name-part-type="species">splendidula</tp:taxon-name-part></tp:taxon-name></italic>). In addition, the labrum is yellow and the metasomal sterna are maculated in <italic><tp:taxon-name><tp:taxon-name-part taxon-name-part-type="genus">Xylocopa</tp:taxon-name-part> <tp:taxon-name-part taxon-name-part-type="species">macrops</tp:taxon-name-part></tp:taxon-name></italic> (labrum and metasoma inmaculate in <italic><tp:taxon-name><tp:taxon-name-part taxon-name-part-type="genus">Xylocopa</tp:taxon-name-part> <tp:taxon-name-part taxon-name-part-type="species">splendidula</tp:taxon-name-part></tp:taxon-name></italic>).</p></tp:treatment-sec><tp:treatment-sec sec-type="Female"><title>Female.</title><p>Body length 17.2 (16.6–18.3); head length 4.9 (4.7–5.0); head width 5.5 (5.2–5.8); mesosoma width 6.3 (5.8–6.6); metasoma width 7.1 (6.6–7.5); forewing length 13.3 (12.7–14.0); forewing width 3.7 (3.6–3.8). <italic>Coloration</italic>. Integument dark brown to black with distinct metallic blue highlights, particularly dorsum of meso- and metasoma. Wings subhyaline with weak violet highlights. <italic>Pubescence.</italic> Dark brown to black, except patch of off-white setae on sides of T5. Head with abundant setae, scattered on gena and vertex. Mesosoma with abundant, plumose setae except nearly asetose on disc of mesoscutum and anterior half of mesoscutellum. T1 with scattered plumose setae on basal half; distal half of T1, as on discs of T2–T5, with very short, appressed simple setae, each barely exiting puncture, setae becoming longer and denser towards apical terga; disc of T6 and sides of T1–T6 each with long, semierect, simple and plumose setae; sterna with semierect, long setae as long as those on sides of terga. <italic>Sculpturing.</italic> Weakly imbricate to smooth and shiny. Vertex and upper gena with punctures separated by 1–2 times a puncture width, punctures scattered on upper gena. Mesoscutum with punctures separated by 1–2 times a puncture width, punctures becoming sparser towards center to completely absent on disc; mesoscutellum largely impunctate, with few, scattered punctures. Metasomal terga with circular to ovoid punctures separated by 1.0–1.5 times a puncture width, punctures becoming denser laterally and towards apical terga; sterna with elongate punctures on discs, punctures contiguous laterally, becoming sparser medially. <italic>Structure.</italic> Head broader than long (1.1–1.2:1); compound eyes with inner margins parallel; proportion of upper to lower interocular distance 0.8–0.9:1; middle interocular distance 3.4–4.0; vertex broad, distance between median ocellus and posterior margin of vertex 3.7–4.4 OD; orbitoccipital distance 0.6–0.8; lateral ocelli below supraorbital line; interocellar distance to ocelocular distance 0.9–1:1; interocellar to ocelloccipital 0.5–0.6:1; ocellocular to alveolo<!--PageBreak-->cellar 0.6–0.8:1; orbitoccipital to ocellocular 0.9–1.1:1; alveolocular to interalveolar 1.0–1.3:1; clypeoalveolar distance 1.3 times longitudinal diameter of anntenal socket; clypeocellar distance to distance between median ocellus and posterior margin of vertex 0.8–1:1; frontal carina moderately elevated, forming a small protuberance at level of lower tangent of anntenal sockets; clypeus broader than long, 2.1–2.3:1; proportion of length of scape, pedicel and F1–F4: 3.2–3.5:0.3–0.5:1:0.3–0.4:0.4–0.5:0.4–0.5, respectively; labrum broader than long, with three basal protuberances, median tubercle distinct, longitudinally elongate, sublateral tubercles small. Mesoscutellum gently convex; metanotum and propodeum subvertically inclined.</p></tp:treatment-sec><tp:treatment-sec sec-type="Male"><title>Male.</title><p>As in the female, except for usual secondary sexual characters and as follows: body length 16.1 (13.3–18.6); head length 4.7 (3.8–4.4); head width 4.9 (4.6–5.2); mesosoma width 6.2 (5.6–6.8); metasoma width 6.8 (6.6–7.6); forewing length 12.6 (12.0–13.3); forewing width 3.3 (3.2–3.4). <italic>Coloration.</italic> Clypeus, supraclypeal area, paraocular area, and anterior surfaces of scape and F1 yellow (Fig. <xref ref-type="fig" rid="F2">11</xref>). <italic>Pubescense.</italic> Off-white pubescence on mesepisternum, tergula anteriorly, sides of mesoscutum and mesoscutellum, and dorsum of T1. <italic>Sculpturing.</italic> Punctures denser than in the female, particularly on metasomal terga. <italic>Structure.</italic> Compound eyes enlarged, strongly converging dorsally, upper orbital margins separated by at least 2.7 times OD; proportion of upper to lower interocular distance 0.4–0.6:1; upper interocular distance 2.0–2.9 times OD; middle interocular distance 1.7–2.0; distance between median ocellus and posterior margin of vertex 2.6–3.1 OD; orbitoccipital distance 0.1–0.2; lateral ocelli below supraorbital line; interocellar distance to ocelocular distance 2.0–4.5:1; interocellar to ocelloccipital 0.3–0.5:1; ocellocular to alveolocellar 0.1–0.2:1; orbitoccipital to ocellocular 0.5–1:1; alveolocular to interalveolar 0.5–0.7:1; clypeocellar distance to distance between median ocellus and posterior margin of vertex 0.9–1.1:1; clypeus broader than long, 1.4–1.6:1; proportion of length of scape, pedicel and F1–F4 2.8–3.1:0.3–0.4:1:0.3–0.4:0.4–0.5:0.4–0.5, respectively. Legs slender, unmodified, except metatibia with long, slender subapical projection on inner margin, similar in size and thickness to tibial spur; mesobasitarsi longer than tibiae. Genitalia as in Figs <xref ref-type="fig" rid="F5">28</xref>, <xref ref-type="fig" rid="F6">33</xref>, <xref ref-type="fig" rid="F7">38</xref>, <xref ref-type="fig" rid="F7">43</xref>.</p></tp:treatment-sec><tp:treatment-sec sec-type="Distribution"><title>Distribution.</title><p>This species is presumably widespread in South America (Table <xref ref-type="table" rid="T1">1</xref>) as well as in Argentina, where it has been found in all provinces except Tierra del Fuego and Santa Cruz (Fig. <xref ref-type="fig" rid="F10">56</xref>). It occurs in all biogreophic provinces except subantartica. The southernmost collection locality for this species is Altares, Province of Chubut, near parallel 43°.</p></tp:treatment-sec><tp:treatment-sec sec-type="Comments"><title>Comments.</title><p><xref ref-type="bibr" rid="B25">Lepeletier de Saint Fargeau (1841)</xref> described this species based on a female specimen from Brazil, which is presumably deposited at <named-content xmlns:xlink="http://www.w3.org/1999/xlink" content-type="dwc:institutional_code" xlink:type="simple">MNHN</named-content> as indicated in the original publication. We received a female specimen from the <named-content xmlns:xlink="http://www.w3.org/1999/xlink" content-type="dwc:institutional_code" xlink:type="simple">MNHN</named-content> identified as the type of <italic><tp:taxon-name><tp:taxon-name-part taxon-name-part-type="genus">Xylocopa</tp:taxon-name-part> <tp:taxon-name-part taxon-name-part-type="species">splendidula</tp:taxon-name-part></tp:taxon-name></italic>. The complete label data for this specimen are as follows: “Museum Paris-EY0000001755 // Type ? [red label] // del` emb. del` Uruguay jusquiana missions [handwritten-round label] // <tp:taxon-name><tp:taxon-name-part taxon-name-part-type="species">splendidula</tp:taxon-name-part></tp:taxon-name> [handwritten]”. Because this specimen was collected in Uruguay, not in Brazil, it is not the true type of <italic><tp:taxon-name><tp:taxon-name-part taxon-name-part-type="genus">Xylocopa</tp:taxon-name-part> <tp:taxon-name-part taxon-name-part-type="species">splendidula</tp:taxon-name-part></tp:taxon-name></italic>. We also examined from the same museum three specimens of <!--PageBreak--><italic><tp:taxon-name><tp:taxon-name-part taxon-name-part-type="genus">Xylocopa</tp:taxon-name-part> <tp:taxon-name-part taxon-name-part-type="species">splendidula</tp:taxon-name-part></tp:taxon-name></italic> from Brazil, but the label data do not agree with those indicated in the original description. Therefore, the whereabouts of the type of <italic><tp:taxon-name><tp:taxon-name-part taxon-name-part-type="genus">Xylocopa</tp:taxon-name-part> <tp:taxon-name-part taxon-name-part-type="species">splendidula</tp:taxon-name-part></tp:taxon-name></italic> are currently unknown.</p><p>In specimens of both sexes the color of legs, propodeum, mandibles and tegulae ranged from black to dark brown, and that of the metasoma from greenish to bluish. The presence of tufts of white setae on the sides of the terminal terga is also a variable character.</p><!--PageBreak--></tp:treatment-sec><tp:treatment-sec><!--Section generated to contain objects referenced in tp:taxon-treatment.--><fig id="F1" position="float" orientation="portrait"><label>Figures 1–6.</label><caption><p>Faces of females of <tp:taxon-name><tp:taxon-name-part taxon-name-part-type="genus">Xylocopa</tp:taxon-name-part> <tp:taxon-name-part taxon-name-part-type="infraspecific-rank">subgenus</tp:taxon-name-part> <tp:taxon-name-part taxon-name-part-type="subgenus">Schonnherria</tp:taxon-name-part></tp:taxon-name> from Argentina. <bold>1</bold> <italic><tp:taxon-name><tp:taxon-name-part taxon-name-part-type="genus">Xylocopa</tp:taxon-name-part> <tp:taxon-name-part taxon-name-part-type="species">bambusae</tp:taxon-name-part></tp:taxon-name></italic> <bold>2</bold> <italic><tp:taxon-name><tp:taxon-name-part taxon-name-part-type="genus">Xylocopa</tp:taxon-name-part> <tp:taxon-name-part taxon-name-part-type="species">macrops</tp:taxon-name-part></tp:taxon-name></italic> <bold>3</bold> <italic><tp:taxon-name><tp:taxon-name-part taxon-name-part-type="genus">Xylocopa</tp:taxon-name-part> <tp:taxon-name-part taxon-name-part-type="species">pulchra</tp:taxon-name-part></tp:taxon-name></italic> <bold>4</bold> <italic><tp:taxon-name><tp:taxon-name-part taxon-name-part-type="genus">Xylocopa</tp:taxon-name-part> <tp:taxon-name-part taxon-name-part-type="species">simillima</tp:taxon-name-part></tp:taxon-name></italic> <bold>5</bold> <italic><tp:taxon-name><tp:taxon-name-part taxon-name-part-type="genus">Xylocopa</tp:taxon-name-part> <tp:taxon-name-part taxon-name-part-type="species">splendidula</tp:taxon-name-part></tp:taxon-name></italic> <bold>6</bold> <italic><tp:taxon-name><tp:taxon-name-part taxon-name-part-type="genus">Xylocopa</tp:taxon-name-part> <tp:taxon-name-part taxon-name-part-type="species">viridis</tp:taxon-name-part></tp:taxon-name></italic>. Scale bars: 1 mm.</p></caption><graphic xmlns:xlink="http://www.w3.org/1999/xlink" xlink:href="zookeys-543-129-g001.jpg" position="float" orientation="portrait" xlink:type="simple" id="oo_68424.jpg"/></fig><fig id="F2" position="float" orientation="portrait"><label>Figures 7–12.</label><caption><p>Faces of males of <tp:taxon-name><tp:taxon-name-part taxon-name-part-type="genus">Xylocopa</tp:taxon-name-part> <tp:taxon-name-part taxon-name-part-type="infraspecific-rank">subgenus</tp:taxon-name-part> <tp:taxon-name-part taxon-name-part-type="subgenus">Schonnherria</tp:taxon-name-part></tp:taxon-name> from Argentina. <bold>7</bold> <italic><tp:taxon-name><tp:taxon-name-part taxon-name-part-type="genus">Xylocopa</tp:taxon-name-part> <tp:taxon-name-part taxon-name-part-type="species">bambusae</tp:taxon-name-part></tp:taxon-name></italic> <bold>8</bold> <italic><tp:taxon-name><tp:taxon-name-part taxon-name-part-type="genus">Xylocopa</tp:taxon-name-part> <tp:taxon-name-part taxon-name-part-type="species">chrysopoda</tp:taxon-name-part></tp:taxon-name></italic> <bold>9</bold> <italic><tp:taxon-name><tp:taxon-name-part taxon-name-part-type="genus">Xylocopa</tp:taxon-name-part> <tp:taxon-name-part taxon-name-part-type="species">macrops</tp:taxon-name-part></tp:taxon-name></italic> <bold>10</bold> <italic><tp:taxon-name><tp:taxon-name-part taxon-name-part-type="genus">Xylocopa</tp:taxon-name-part> <tp:taxon-name-part taxon-name-part-type="species">simillima</tp:taxon-name-part></tp:taxon-name></italic> <bold>11</bold> <italic><tp:taxon-name><tp:taxon-name-part taxon-name-part-type="genus">Xylocopa</tp:taxon-name-part> <tp:taxon-name-part taxon-name-part-type="species">splendidula</tp:taxon-name-part></tp:taxon-name></italic> <bold>12</bold> <italic><tp:taxon-name><tp:taxon-name-part taxon-name-part-type="genus">Xylocopa</tp:taxon-name-part> <tp:taxon-name-part taxon-name-part-type="species">viridis</tp:taxon-name-part></tp:taxon-name></italic>. Scale bars: 1 mm.</p></caption><graphic xmlns:xlink="http://www.w3.org/1999/xlink" xlink:href="zookeys-543-129-g002.jpg" position="float" orientation="portrait" xlink:type="simple" id="oo_68425.jpg"/></fig><fig id="F3" position="float" orientation="portrait"><label>Figures 13–18.</label><caption><p>Dorsal view of metasoma of females of <tp:taxon-name><tp:taxon-name-part taxon-name-part-type="genus">Xylocopa</tp:taxon-name-part> <tp:taxon-name-part taxon-name-part-type="infraspecific-rank">subgenus</tp:taxon-name-part> <tp:taxon-name-part taxon-name-part-type="subgenus">Schonnherria</tp:taxon-name-part></tp:taxon-name> from Argentina. <bold>13</bold> <italic><tp:taxon-name><tp:taxon-name-part taxon-name-part-type="genus">Xylocopa</tp:taxon-name-part> <tp:taxon-name-part taxon-name-part-type="species">bambusae</tp:taxon-name-part></tp:taxon-name></italic> <bold>14</bold> <italic><tp:taxon-name><tp:taxon-name-part taxon-name-part-type="genus">Xylocopa</tp:taxon-name-part> <tp:taxon-name-part taxon-name-part-type="species">macrops</tp:taxon-name-part></tp:taxon-name></italic> <bold>15</bold> <italic><tp:taxon-name><tp:taxon-name-part taxon-name-part-type="genus">Xylocopa</tp:taxon-name-part> <tp:taxon-name-part taxon-name-part-type="species">pulchra</tp:taxon-name-part></tp:taxon-name></italic> <bold>16</bold> <italic><tp:taxon-name><tp:taxon-name-part taxon-name-part-type="genus">Xylocopa</tp:taxon-name-part> <tp:taxon-name-part taxon-name-part-type="species">simillima</tp:taxon-name-part></tp:taxon-name></italic> <bold>17</bold> <italic><tp:taxon-name><tp:taxon-name-part taxon-name-part-type="genus">Xylocopa</tp:taxon-name-part> <tp:taxon-name-part taxon-name-part-type="species">splendidula</tp:taxon-name-part></tp:taxon-name></italic> <bold>18</bold> <italic><tp:taxon-name><tp:taxon-name-part taxon-name-part-type="genus">Xylocopa</tp:taxon-name-part> <tp:taxon-name-part taxon-name-part-type="species">viridis</tp:taxon-name-part></tp:taxon-name></italic>. Scale bars: 2 mm.</p></caption><graphic xmlns:xlink="http://www.w3.org/1999/xlink" xlink:href="zookeys-543-129-g003.jpg" position="float" orientation="portrait" xlink:type="simple" id="oo_68426.jpg"/></fig><fig id="F4" position="float" orientation="portrait"><label>Figures 19–24.</label><caption><p>Dorsal view of metasoma of males of <tp:taxon-name><tp:taxon-name-part taxon-name-part-type="genus">Xylocopa</tp:taxon-name-part> <tp:taxon-name-part taxon-name-part-type="infraspecific-rank">subgenus</tp:taxon-name-part> <tp:taxon-name-part taxon-name-part-type="subgenus">Schonnherria</tp:taxon-name-part></tp:taxon-name> from Argentina. <bold>19</bold> <italic><tp:taxon-name><tp:taxon-name-part taxon-name-part-type="genus">Xylocopa</tp:taxon-name-part> <tp:taxon-name-part taxon-name-part-type="species">bambusae</tp:taxon-name-part></tp:taxon-name></italic> <bold>20</bold> <italic><tp:taxon-name><tp:taxon-name-part taxon-name-part-type="genus">Xylocopa</tp:taxon-name-part> <tp:taxon-name-part taxon-name-part-type="species">chrysopoda</tp:taxon-name-part></tp:taxon-name></italic> <bold>21</bold> <italic><tp:taxon-name><tp:taxon-name-part taxon-name-part-type="genus">Xylocopa</tp:taxon-name-part> <tp:taxon-name-part taxon-name-part-type="species">macrops</tp:taxon-name-part></tp:taxon-name></italic> <bold>22</bold> <italic><tp:taxon-name><tp:taxon-name-part taxon-name-part-type="genus">Xylocopa</tp:taxon-name-part> <tp:taxon-name-part taxon-name-part-type="species">simillima</tp:taxon-name-part></tp:taxon-name></italic> <bold>23</bold> <italic><tp:taxon-name><tp:taxon-name-part taxon-name-part-type="genus">Xylocopa</tp:taxon-name-part> <tp:taxon-name-part taxon-name-part-type="species">splendidula</tp:taxon-name-part></tp:taxon-name></italic> <bold>24</bold> <italic><tp:taxon-name><tp:taxon-name-part taxon-name-part-type="genus">Xylocopa</tp:taxon-name-part> <tp:taxon-name-part taxon-name-part-type="species">viridis</tp:taxon-name-part></tp:taxon-name></italic>. Scale bars: 2 mm.</p></caption><graphic xmlns:xlink="http://www.w3.org/1999/xlink" xlink:href="zookeys-543-129-g004.jpg" position="float" orientation="portrait" xlink:type="simple" id="oo_68427.jpg"/></fig><fig id="F5" position="float" orientation="portrait"><label>Figures 25–30.</label><caption><p>Genital capsule of males of <tp:taxon-name><tp:taxon-name-part taxon-name-part-type="genus">Xylocopa</tp:taxon-name-part> <tp:taxon-name-part taxon-name-part-type="infraspecific-rank">subgenus</tp:taxon-name-part> <tp:taxon-name-part taxon-name-part-type="subgenus">Schonnherria</tp:taxon-name-part></tp:taxon-name> from Argentina. All figures in dorsal view except Fig. <bold>30</bold> in ventral view. <bold>25, 30</bold> <italic><tp:taxon-name><tp:taxon-name-part taxon-name-part-type="genus">Xylocopa</tp:taxon-name-part> <tp:taxon-name-part taxon-name-part-type="species">bambusae</tp:taxon-name-part></tp:taxon-name></italic> <bold>26</bold> <italic><tp:taxon-name><tp:taxon-name-part taxon-name-part-type="genus">Xylocopa</tp:taxon-name-part> <tp:taxon-name-part taxon-name-part-type="species">chrysopoda</tp:taxon-name-part></tp:taxon-name></italic> <bold>27</bold> <italic><tp:taxon-name><tp:taxon-name-part taxon-name-part-type="genus">Xylocopa</tp:taxon-name-part> <tp:taxon-name-part taxon-name-part-type="species">macrops</tp:taxon-name-part></tp:taxon-name></italic> <bold>28</bold> <italic><tp:taxon-name><tp:taxon-name-part taxon-name-part-type="genus">Xylocopa</tp:taxon-name-part> <tp:taxon-name-part taxon-name-part-type="species">splendidula</tp:taxon-name-part></tp:taxon-name></italic> <bold>29</bold> <italic><tp:taxon-name><tp:taxon-name-part taxon-name-part-type="genus">Xylocopa</tp:taxon-name-part> <tp:taxon-name-part taxon-name-part-type="species">viridis</tp:taxon-name-part></tp:taxon-name></italic>. Abbreviations: lc = lateral carina of penis valve; vp: ventroapical plate of gonocoxite.</p></caption><graphic xmlns:xlink="http://www.w3.org/1999/xlink" xlink:href="zookeys-543-129-g005.jpg" position="float" orientation="portrait" xlink:type="simple" id="oo_68428.jpg"/></fig><fig id="F6" position="float" orientation="portrait"><label>Figures 31–34.</label><caption><p>Ventral view of genital capsules of males of <tp:taxon-name><tp:taxon-name-part taxon-name-part-type="genus">Xylocopa</tp:taxon-name-part> <tp:taxon-name-part taxon-name-part-type="infraspecific-rank">subgenus</tp:taxon-name-part> <tp:taxon-name-part taxon-name-part-type="subgenus">Schonnherria</tp:taxon-name-part></tp:taxon-name> from Argentina. <bold>31</bold> <italic><tp:taxon-name><tp:taxon-name-part taxon-name-part-type="genus">Xylocopa</tp:taxon-name-part> <tp:taxon-name-part taxon-name-part-type="species">chrysopoda</tp:taxon-name-part></tp:taxon-name></italic> <bold>32</bold> <italic><tp:taxon-name><tp:taxon-name-part taxon-name-part-type="genus">Xylocopa</tp:taxon-name-part> <tp:taxon-name-part taxon-name-part-type="species">macrops</tp:taxon-name-part></tp:taxon-name></italic> <bold>33</bold> <italic><tp:taxon-name><tp:taxon-name-part taxon-name-part-type="genus">Xylocopa</tp:taxon-name-part> <tp:taxon-name-part taxon-name-part-type="species">splendidula</tp:taxon-name-part></tp:taxon-name></italic> <bold>34</bold> <italic><tp:taxon-name><tp:taxon-name-part taxon-name-part-type="genus">Xylocopa</tp:taxon-name-part> <tp:taxon-name-part taxon-name-part-type="species">viridis</tp:taxon-name-part></tp:taxon-name></italic>.</p></caption><graphic xmlns:xlink="http://www.w3.org/1999/xlink" xlink:href="zookeys-543-129-g006.jpg" position="float" orientation="portrait" xlink:type="simple" id="oo_68429.jpg"/></fig><fig id="F7" position="float" orientation="portrait"><label>Figures 35–44.</label><caption><p>Dorsal (<bold>35–39</bold>) and ventral (<bold>40–44</bold>) views of apex of gonostylus and penis valve of males of <tp:taxon-name><tp:taxon-name-part taxon-name-part-type="genus">Xylocopa</tp:taxon-name-part> <tp:taxon-name-part taxon-name-part-type="infraspecific-rank">subgenus</tp:taxon-name-part> <tp:taxon-name-part taxon-name-part-type="subgenus">Schonnherria</tp:taxon-name-part></tp:taxon-name> from Argentina. <bold>35, 40</bold> <italic><tp:taxon-name><tp:taxon-name-part taxon-name-part-type="genus">Xylocopa</tp:taxon-name-part> <tp:taxon-name-part taxon-name-part-type="species">bambusae</tp:taxon-name-part></tp:taxon-name></italic> <bold>36, 41</bold> <italic><tp:taxon-name><tp:taxon-name-part taxon-name-part-type="genus">Xylocopa</tp:taxon-name-part> <tp:taxon-name-part taxon-name-part-type="species">chrysopoda</tp:taxon-name-part></tp:taxon-name></italic> <bold>37, 42</bold> <italic><tp:taxon-name><tp:taxon-name-part taxon-name-part-type="genus">Xylocopa</tp:taxon-name-part> <tp:taxon-name-part taxon-name-part-type="species">macrops</tp:taxon-name-part></tp:taxon-name></italic> <bold>38, 43</bold> <italic><tp:taxon-name><tp:taxon-name-part taxon-name-part-type="genus">Xylocopa</tp:taxon-name-part> <tp:taxon-name-part taxon-name-part-type="species">splendidula</tp:taxon-name-part></tp:taxon-name></italic> <bold>39, 44</bold> <italic><tp:taxon-name><tp:taxon-name-part taxon-name-part-type="genus">Xylocopa</tp:taxon-name-part> <tp:taxon-name-part taxon-name-part-type="species">viridis</tp:taxon-name-part></tp:taxon-name></italic>.</p></caption><graphic xmlns:xlink="http://www.w3.org/1999/xlink" xlink:href="zookeys-543-129-g007.jpg" position="float" orientation="portrait" xlink:type="simple" id="oo_68430.jpg"/></fig><fig id="F10" position="float" orientation="portrait"><label>Figures 55–58.</label><caption><p>Collection localities for species of <tp:taxon-name><tp:taxon-name-part taxon-name-part-type="genus">Xylocopa</tp:taxon-name-part> <tp:taxon-name-part taxon-name-part-type="infraspecific-rank">subgenus</tp:taxon-name-part> <tp:taxon-name-part taxon-name-part-type="subgenus">Schonnherria</tp:taxon-name-part></tp:taxon-name> in Argentina.</p></caption><graphic xmlns:xlink="http://www.w3.org/1999/xlink" xlink:href="zookeys-543-129-g010.jpg" position="float" orientation="portrait" xlink:type="simple" id="oo_68433.jpg"/></fig><table-wrap id="T1" position="float" orientation="portrait"><label>Table 1.</label><caption><p>Summary of species of <tp:taxon-name><tp:taxon-name-part taxon-name-part-type="genus">Xylocopa</tp:taxon-name-part> <tp:taxon-name-part taxon-name-part-type="infraspecific-rank">subgenus</tp:taxon-name-part> <tp:taxon-name-part taxon-name-part-type="subgenus">Schonnherria</tp:taxon-name-part></tp:taxon-name> occuring in Argentina with information on their distribution. Province: <abbrev xmlns:xlink="http://www.w3.org/1999/xlink" xlink:type="simple">BA<def><p> = Buenos Aires</p></def></abbrev>; <abbrev xmlns:xlink="http://www.w3.org/1999/xlink" xlink:type="simple">CA<def><p> = Catamarca</p></def></abbrev>; <abbrev xmlns:xlink="http://www.w3.org/1999/xlink" xlink:type="simple">CH<def><p> = Chaco</p></def></abbrev>; <abbrev xmlns:xlink="http://www.w3.org/1999/xlink" xlink:type="simple">CO<def><p> = Córdoba</p></def></abbrev>; <abbrev xmlns:xlink="http://www.w3.org/1999/xlink" xlink:type="simple">CT<def><p> = Corrientes</p></def></abbrev>; <abbrev xmlns:xlink="http://www.w3.org/1999/xlink" xlink:type="simple">ER<def><p> = Entre Rios</p></def></abbrev>; <abbrev xmlns:xlink="http://www.w3.org/1999/xlink" xlink:type="simple">FO<def><p> = Formosa</p></def></abbrev>; <abbrev xmlns:xlink="http://www.w3.org/1999/xlink" xlink:type="simple">JU<def><p> = Juyuy</p></def></abbrev>; <abbrev xmlns:xlink="http://www.w3.org/1999/xlink" xlink:type="simple">LP<def><p> = La Pampa</p></def></abbrev>; <abbrev xmlns:xlink="http://www.w3.org/1999/xlink" xlink:type="simple">LR<def><p> = La Rioja</p></def></abbrev>; <abbrev xmlns:xlink="http://www.w3.org/1999/xlink" xlink:type="simple">MZ<def><p> = Mendoza</p></def></abbrev>; <abbrev xmlns:xlink="http://www.w3.org/1999/xlink" xlink:type="simple">MI<def><p> = Misiones</p></def></abbrev>; <abbrev xmlns:xlink="http://www.w3.org/1999/xlink" xlink:type="simple">NQ<def><p> = Neuquén</p></def></abbrev>; <abbrev xmlns:xlink="http://www.w3.org/1999/xlink" xlink:type="simple">RN<def><p> = Río Negro</p></def></abbrev>; <abbrev xmlns:xlink="http://www.w3.org/1999/xlink" xlink:type="simple">SJ<def><p> = San Juan</p></def></abbrev>; <abbrev xmlns:xlink="http://www.w3.org/1999/xlink" xlink:type="simple">SL<def><p> = San Luis</p></def></abbrev>; <abbrev xmlns:xlink="http://www.w3.org/1999/xlink" xlink:type="simple">ST<def><p> = Salta</p></def></abbrev>; <abbrev xmlns:xlink="http://www.w3.org/1999/xlink" xlink:type="simple">SG<def><p> = Santiago del Estero</p></def></abbrev>; <abbrev xmlns:xlink="http://www.w3.org/1999/xlink" xlink:type="simple">SF<def><p> = Santa Fe</p></def></abbrev>; <abbrev xmlns:xlink="http://www.w3.org/1999/xlink" xlink:type="simple">TU<def><p> = Tucumán</p></def></abbrev>. ? = province listed in the literature, but not confirmed in this study. General distributions were extracted from <xref ref-type="bibr" rid="B21">Hurd (1978)</xref>, <xref ref-type="bibr" rid="B39">Moure (2007)</xref>, and <xref ref-type="bibr" rid="B38">Montalva et al. (2008)</xref>.</p></caption><table id="TID0EYRAI" rules="all"><tbody><tr><th rowspan="1" colspan="1">Species</th><th rowspan="1" colspan="1">General distribution</th><th rowspan="1" colspan="1">Distribution in Argentina</th><th rowspan="1" colspan="1">Altitude (m.a.s.l) in Argentina</th></tr><tr><td rowspan="1" colspan="1"><italic><tp:taxon-name><tp:taxon-name-part taxon-name-part-type="genus">Xylocopa</tp:taxon-name-part> <tp:taxon-name-part taxon-name-part-type="species">bambusae</tp:taxon-name-part></tp:taxon-name></italic> Schrottky</td><td rowspan="1" colspan="1">Argentina, Brazil, Paraguay</td><td rowspan="1" colspan="1"><abbrev xmlns:xlink="http://www.w3.org/1999/xlink" xlink:title="Misiones" xlink:type="simple">MI</abbrev></td><td rowspan="1" colspan="1">50–200</td></tr><tr><td rowspan="1" colspan="1"><italic><tp:taxon-name><tp:taxon-name-part taxon-name-part-type="genus">Xylocopa</tp:taxon-name-part> <tp:taxon-name-part taxon-name-part-type="species">chrysopoda</tp:taxon-name-part></tp:taxon-name></italic> Schrottky</td><td rowspan="1" colspan="1">Argentina, Brazil</td><td rowspan="1" colspan="1"><abbrev xmlns:xlink="http://www.w3.org/1999/xlink" xlink:title="Misiones" xlink:type="simple">MI</abbrev></td><td rowspan="1" colspan="1">170</td></tr><tr><td rowspan="1" colspan="1"><italic><tp:taxon-name><tp:taxon-name-part taxon-name-part-type="genus">Xylocopa</tp:taxon-name-part> <tp:taxon-name-part taxon-name-part-type="species">macrops</tp:taxon-name-part></tp:taxon-name></italic> Lepeletier de Saint Fargeau</td><td rowspan="1" colspan="1">Argentina, Bolivia, Brazil, Colombia, Paraguay, Peru</td><td rowspan="1" colspan="1"><abbrev xmlns:xlink="http://www.w3.org/1999/xlink" xlink:title="Buenos Aires" xlink:type="simple">BA</abbrev>, <abbrev xmlns:xlink="http://www.w3.org/1999/xlink" xlink:title="Chaco" xlink:type="simple">CH</abbrev>, <abbrev xmlns:xlink="http://www.w3.org/1999/xlink" xlink:title="Corrientes" xlink:type="simple">CT</abbrev>, <abbrev xmlns:xlink="http://www.w3.org/1999/xlink" xlink:title="Entre Rios" xlink:type="simple">ER</abbrev>, <abbrev xmlns:xlink="http://www.w3.org/1999/xlink" xlink:title="Formosa" xlink:type="simple">FO</abbrev>, <abbrev xmlns:xlink="http://www.w3.org/1999/xlink" xlink:title="Juyuy" xlink:type="simple">JU</abbrev>?, <abbrev xmlns:xlink="http://www.w3.org/1999/xlink" xlink:title="Misiones" xlink:type="simple">MI</abbrev>, <abbrev xmlns:xlink="http://www.w3.org/1999/xlink" xlink:title="Santa Fe" xlink:type="simple">SF</abbrev>, <abbrev xmlns:xlink="http://www.w3.org/1999/xlink" xlink:title="Santiago del Estero" xlink:type="simple">SG</abbrev>?, <abbrev xmlns:xlink="http://www.w3.org/1999/xlink" xlink:title="Tucumán" xlink:type="simple">TU</abbrev></td><td rowspan="1" colspan="1">0–1100</td></tr><tr><td rowspan="1" colspan="1"><italic><tp:taxon-name><tp:taxon-name-part taxon-name-part-type="genus">Xylocopa</tp:taxon-name-part> <tp:taxon-name-part taxon-name-part-type="species">pulchra</tp:taxon-name-part></tp:taxon-name></italic> Smith</td><td rowspan="1" colspan="1">Argentina, Brazil, Colombia, Paraguay</td><td rowspan="1" colspan="1"><abbrev xmlns:xlink="http://www.w3.org/1999/xlink" xlink:title="Misiones" xlink:type="simple">MI</abbrev>, <abbrev xmlns:xlink="http://www.w3.org/1999/xlink" xlink:title="Salta" xlink:type="simple">ST</abbrev></td><td rowspan="1" colspan="1">170</td></tr><tr><td rowspan="1" colspan="1"><italic><tp:taxon-name><tp:taxon-name-part taxon-name-part-type="genus">Xylocopa</tp:taxon-name-part> <tp:taxon-name-part taxon-name-part-type="species">simillima</tp:taxon-name-part></tp:taxon-name></italic> Smith</td><td rowspan="1" colspan="1">Argentina, Bolivia, Brazil, Paraguay, Peru</td><td rowspan="1" colspan="1"><abbrev xmlns:xlink="http://www.w3.org/1999/xlink" xlink:title="Misiones" xlink:type="simple">MI</abbrev></td><td rowspan="1" colspan="1">170</td></tr><tr><td rowspan="1" colspan="1"><italic><tp:taxon-name><tp:taxon-name-part taxon-name-part-type="genus">Xylocopa</tp:taxon-name-part> <tp:taxon-name-part taxon-name-part-type="species">splendidula</tp:taxon-name-part></tp:taxon-name></italic> Lepeletier de Saint Fargeau</td><td rowspan="1" colspan="1">Argentina, Brazil, Chile, Paraguay, Peru, Uruguay</td><td rowspan="1" colspan="1"><abbrev xmlns:xlink="http://www.w3.org/1999/xlink" xlink:title="Buenos Aires" xlink:type="simple">BA</abbrev>, <abbrev xmlns:xlink="http://www.w3.org/1999/xlink" xlink:title="Catamarca" xlink:type="simple">CA</abbrev>, <abbrev xmlns:xlink="http://www.w3.org/1999/xlink" xlink:title="Chaco" xlink:type="simple">CH</abbrev>, <abbrev xmlns:xlink="http://www.w3.org/1999/xlink" xlink:title="Chaco" xlink:type="simple">CH</abbrev>, <abbrev xmlns:xlink="http://www.w3.org/1999/xlink" xlink:title="Córdoba" xlink:type="simple">CO</abbrev>, <abbrev xmlns:xlink="http://www.w3.org/1999/xlink" xlink:title="Corrientes" xlink:type="simple">CT</abbrev>, <abbrev xmlns:xlink="http://www.w3.org/1999/xlink" xlink:title="Entre Rios" xlink:type="simple">ER</abbrev>, <abbrev xmlns:xlink="http://www.w3.org/1999/xlink" xlink:title="Formosa" xlink:type="simple">FO</abbrev>, <abbrev xmlns:xlink="http://www.w3.org/1999/xlink" xlink:title="Juyuy" xlink:type="simple">JU</abbrev>, <abbrev xmlns:xlink="http://www.w3.org/1999/xlink" xlink:title="La Pampa" xlink:type="simple">LP</abbrev>, <abbrev xmlns:xlink="http://www.w3.org/1999/xlink" xlink:title="La Rioja" xlink:type="simple">LR</abbrev>, <abbrev xmlns:xlink="http://www.w3.org/1999/xlink" xlink:title="Mendoza" xlink:type="simple">MZ</abbrev>, <abbrev xmlns:xlink="http://www.w3.org/1999/xlink" xlink:title="Misiones" xlink:type="simple">MI</abbrev>, <abbrev xmlns:xlink="http://www.w3.org/1999/xlink" xlink:title="Neuquén" xlink:type="simple">NQ</abbrev>, <abbrev xmlns:xlink="http://www.w3.org/1999/xlink" xlink:title="Río Negro" xlink:type="simple">RN</abbrev>, <abbrev xmlns:xlink="http://www.w3.org/1999/xlink" xlink:title="Salta" xlink:type="simple">ST</abbrev>, <abbrev xmlns:xlink="http://www.w3.org/1999/xlink" xlink:title="San Juan" xlink:type="simple">SJ</abbrev>, <abbrev xmlns:xlink="http://www.w3.org/1999/xlink" xlink:title="San Luis" xlink:type="simple">SL</abbrev>, <abbrev xmlns:xlink="http://www.w3.org/1999/xlink" xlink:title="Santa Fe" xlink:type="simple">SF</abbrev>, <abbrev xmlns:xlink="http://www.w3.org/1999/xlink" xlink:title="Santiago del Estero" xlink:type="simple">SG</abbrev>, <abbrev xmlns:xlink="http://www.w3.org/1999/xlink" xlink:title="Salta" xlink:type="simple">ST</abbrev>, <abbrev xmlns:xlink="http://www.w3.org/1999/xlink" xlink:title="Tucumán" xlink:type="simple">TU</abbrev></td><td rowspan="1" colspan="1">0–2700</td></tr><tr><td rowspan="1" colspan="1"><italic><tp:taxon-name><tp:taxon-name-part taxon-name-part-type="genus">Xylocopa</tp:taxon-name-part> <tp:taxon-name-part taxon-name-part-type="species">viridis</tp:taxon-name-part></tp:taxon-name></italic> Smith</td><td rowspan="1" colspan="1">Argentina, Bolivia, Brazil, Colombia, Costa Rica, French Guiana, Guatemala, Guyana, Mexico, Panama, Paraguay, Peru</td><td rowspan="1" colspan="1"><abbrev xmlns:xlink="http://www.w3.org/1999/xlink" xlink:title="Misiones" xlink:type="simple">MI</abbrev></td><td rowspan="1" colspan="1">170</td></tr></tbody></table></table-wrap></tp:treatment-sec><ref-list><ref id="B20"><mixed-citation xmlns:xlink="http://www.w3.org/1999/xlink" xlink:type="simple"><person-group><name name-style="western"><surname>Hurd</surname><given-names>Jr PD</given-names></name><name name-style="western"><surname>Moure</surname><given-names>JS</given-names></name></person-group> (<year>1963</year>) <article-title>A classification on the large carpenter bees (<tp:taxon-name><tp:taxon-name-part taxon-name-part-type="tribe">Xylocopini</tp:taxon-name-part></tp:taxon-name>) (<tp:taxon-name><tp:taxon-name-part taxon-name-part-type="order">Hymenoptera</tp:taxon-name-part></tp:taxon-name>: <tp:taxon-name><tp:taxon-name-part taxon-name-part-type="superfamily">Apoidea</tp:taxon-name-part></tp:taxon-name>).</article-title> <source>University of California Publications in Entomology</source> <volume>29</volume>: <fpage>1</fpage>–<lpage>365</lpage>. </mixed-citation></ref><ref id="B21"><mixed-citation xmlns:xlink="http://www.w3.org/1999/xlink" xlink:type="simple"><person-group><name name-style="western"><surname>Hurd</surname><given-names>Jr PD</given-names></name></person-group> (<year>1978</year>) <source>An Annotated Catalog of the Carpenter Bees (Genus <italic><tp:taxon-name><tp:taxon-name-part taxon-name-part-type="genus">Xylocopa</tp:taxon-name-part></tp:taxon-name></italic> Latreille) of the Western Hemisphere (<tp:taxon-name><tp:taxon-name-part taxon-name-part-type="order">Hymenoptera</tp:taxon-name-part></tp:taxon-name>: <tp:taxon-name><tp:taxon-name-part taxon-name-part-type="family">Anthophoridae</tp:taxon-name-part></tp:taxon-name>)</source>. <publisher-name>Smithsonian Institution Press</publisher-name>, <publisher-loc>Washington, D.C.</publisher-loc>, <size units="page">[iii]+106 pp</size>. </mixed-citation></ref><ref id="B39"><mixed-citation xmlns:xlink="http://www.w3.org/1999/xlink" xlink:type="simple"><person-group><name name-style="western"><surname>Moure</surname><given-names>JS</given-names></name></person-group> (<year>2007</year>) <article-title><tp:taxon-name><tp:taxon-name-part taxon-name-part-type="tribe">Xylocopini</tp:taxon-name-part></tp:taxon-name> Latreille, 1802.</article-title> In: <person-group><name name-style="western"><surname>Moure</surname><given-names>JS</given-names></name><name name-style="western"><surname>Urban</surname><given-names>D</given-names></name><name name-style="western"><surname>Melo</surname><given-names>GAR</given-names></name></person-group> (<role>Eds</role>) <source>Catalogue of Bees (<tp:taxon-name><tp:taxon-name-part taxon-name-part-type="order">Hymenoptera</tp:taxon-name-part></tp:taxon-name>, <tp:taxon-name><tp:taxon-name-part taxon-name-part-type="superfamily">Apoidea</tp:taxon-name-part></tp:taxon-name>) in the Neotropical Region</source>. <publisher-name>Sociedade Brasileira de Entomologia</publisher-name>, <publisher-loc>Curitiba</publisher-loc>, <fpage>637</fpage>–<lpage>673</lpage>. Available online at <ext-link xlink:type="simple" ext-link-type="uri" xlink:href="http://www.moure.cria.org.br/catalogue">http://www.moure.cria.org.br/catalogue</ext-link> [<date-in-citation content-type="access-date">last accessed 16 June 2015</date-in-citation>] </mixed-citation></ref><ref id="B38"><mixed-citation xmlns:xlink="http://www.w3.org/1999/xlink" xlink:type="simple"><person-group><name name-style="western"><surname>Montalva</surname><given-names>J</given-names></name><name name-style="western"><surname>Dudley</surname><given-names>LS</given-names></name><name name-style="western"><surname>Arroyo</surname><given-names>MTK</given-names></name></person-group> (<year>2008</year>) <article-title>First record of <tp:taxon-name><tp:taxon-name-part taxon-name-part-type="genus">Xylocopa</tp:taxon-name-part> (<tp:taxon-name-part taxon-name-part-type="subgenus">Schonnherria</tp:taxon-name-part>) <tp:taxon-name-part taxon-name-part-type="species">splendidula</tp:taxon-name-part></tp:taxon-name> Lepeletier, 1841 (<tp:taxon-name><tp:taxon-name-part taxon-name-part-type="order">Hymenoptera</tp:taxon-name-part></tp:taxon-name>: <tp:taxon-name><tp:taxon-name-part taxon-name-part-type="family">Apidae</tp:taxon-name-part></tp:taxon-name>: <tp:taxon-name><tp:taxon-name-part taxon-name-part-type="tribe">Xylocopini</tp:taxon-name-part></tp:taxon-name>) in the mediterranean zone of Chile.</article-title> <source>Gayana</source> <volume>72</volume>(<issue>2</issue>): <fpage>153</fpage>–<lpage>155</lpage>. doi: <ext-link xlink:type="simple" ext-link-type="doi" xlink:href="10.4067/s0717-65382008000200012">10.4067/s0717-65382008000200012</ext-link> </mixed-citation></ref><ref id="B25"><mixed-citation xmlns:xlink="http://www.w3.org/1999/xlink" xlink:type="simple"><person-group><name name-style="western"><surname>Lepeletier de Saint-Fargeau</surname><given-names>ALM</given-names></name></person-group> (<year>1841</year>) <source>Histoire Naturelle des Insectes. Vol. 2. Hyménoptères.</source> <publisher-name>Roret</publisher-name>, <publisher-loc>Paris</publisher-loc>, <size units="page">680 pp</size>. </mixed-citation></ref></ref-list></tp:taxon-treatment>
