# Supplementary material for: Systematics and biology of Xylocopa subgenus Schonnherria (Hymenoptera, Apidae) in Argentina
Source: Zookeys. 2015 Dec 9;(543):129–67. doi: 10.3897/zookeys.543.6300 (PMC4714329; doi:10.3897/zookeys.543.6300)
Supplement: XML Treatment for Xylocopa viridis [file zookeys.543.6300-treatment8.xml]

<!DOCTYPE tp:taxon-treatment
  PUBLIC "-//TaxonX//DTD Taxonomic Treatment Publishing DTD v0 20100105//EN" "tax-treatment-NSO.dtd">
<tp:taxon-treatment xmlns:tp="http://www.plazi.org/taxpub"><tp:treatment-meta><kwd-group><label>Taxon classification</label><kwd><named-content content-type="kingdom">Animalia</named-content></kwd><kwd><named-content content-type="order">Hymenoptera</named-content></kwd><kwd><named-content content-type="family">Apidae</named-content></kwd></kwd-group><mixed-citation publication-type="journal"><person-group><name><surname>Lucia</surname><given-names>Mariano</given-names></name><name><surname>Gonzalez</surname><given-names>Victor H.</given-names></name><name><surname>Abrahamovich</surname><given-names>Alberto H.</given-names></name></person-group><article-title>Systematics and biology of <tp:taxon-name><tp:taxon-name-part taxon-name-part-type="genus">Xylocopa</tp:taxon-name-part> <tp:taxon-name-part taxon-name-part-type="infraspecific-rank">subgenus</tp:taxon-name-part> <tp:taxon-name-part taxon-name-part-type="subgenus">Schonnherria</tp:taxon-name-part></tp:taxon-name> (<tp:taxon-name><tp:taxon-name-part taxon-name-part-type="order">Hymenoptera</tp:taxon-name-part></tp:taxon-name>, <tp:taxon-name><tp:taxon-name-part taxon-name-part-type="family">Apidae</tp:taxon-name-part></tp:taxon-name>) in Argentina</article-title><source>Zookeys</source><day>9</day><month>12</month><year>2015</year><volume>2015</volume><issue>543</issue><fpage>129</fpage><lpage>167</lpage><pub-id pub-id-type="doi">10.3897/zookeys.543.6300</pub-id></mixed-citation></tp:treatment-meta><tp:nomenclature><tp:taxon-name>
                                <tp:taxon-name-part taxon-name-part-type="genus">Xylocopa</tp:taxon-name-part>
                                <tp:taxon-name-part taxon-name-part-type="species">viridis</tp:taxon-name-part>
                            </tp:taxon-name><tp:taxon-authority>Smith, 1854</tp:taxon-authority><xref ref-type="fig" rid="F1">Figures 6</xref><xref ref-type="fig" rid="F2">, 12</xref><xref ref-type="fig" rid="F3">, 18</xref><xref ref-type="fig" rid="F4">, 24</xref><xref ref-type="fig" rid="F5">, 29</xref><xref ref-type="fig" rid="F6">, 34</xref><xref ref-type="fig" rid="F7">, 39</xref><xref ref-type="fig" rid="F7">, 44</xref><xref ref-type="fig" rid="F10">, 57</xref><!--PageBreak--><!--PageBreak--><tp:nomenclature-citation-list><tp:nomenclature-citation><tp:taxon-name><tp:taxon-name-part taxon-name-part-type="genus">Xylocopa</tp:taxon-name-part> <tp:taxon-name-part taxon-name-part-type="species">viridis</tp:taxon-name-part></tp:taxon-name><comment> Smith, 1854: 360 (holotype: <abbrev xmlns:xlink="http://www.w3.org/1999/xlink" content-type="institution" xlink:title="British Museum Natural History, London, UK D. Notton" xlink:type="simple">BMNH</abbrev> 17B.186; ♂, Rio Tapajós, Pará, Brazil) (examined)</comment></tp:nomenclature-citation><tp:nomenclature-citation><tp:taxon-name><tp:taxon-name-part taxon-name-part-type="genus">Xylocopa</tp:taxon-name-part> (<tp:taxon-name-part taxon-name-part-type="subgenus">Schonnherria</tp:taxon-name-part>) <tp:taxon-name-part taxon-name-part-type="species">viridis</tp:taxon-name-part></tp:taxon-name><comment>: <xref ref-type="bibr" rid="B20">Hurd and Moure 1963</xref>: 123.</comment></tp:nomenclature-citation></tp:nomenclature-citation-list></tp:nomenclature><tp:treatment-sec sec-type="Diagnosis"><title>Diagnosis.</title><p>Both sexes of this species are easily recognized by the distinctive metallic green highlights on all tagmata, body pubescence yellowish, and metasomal terga uniformly covered by long, appressed simple setae on discs, and with white, tomentose, plumose setae on apical margins laterally (Figs <xref ref-type="fig" rid="F3">18</xref>, <xref ref-type="fig" rid="F4">24</xref>).</p></tp:treatment-sec><tp:treatment-sec sec-type="Female"><title>Female.</title><p>Body length 16.7 (14–18); head length 4.5 (4.3–4.7); head width 5.1 (4.6–5.4); mesosoma width 5.9 (5.4–6.2); metasoma width 6.5 (6.0–6.8); forewing length 11.7 (11.0–12.3); forewing width 3.1 (3.0–3.2). <italic>Coloration.</italic> Integument dark brown to black with strong metallic green highlights. Wing subhyaline with weak golden highlights. <italic>Pubescence.</italic> Predominantly whitish to yellowish; black or gray setae on face, vertex, upper gena, mesoscutum, mesoscutellum, sides of T2–T5, and most of T6, S5 and S6; ferrugineous setae on inner surface of tarsi. Head and mesosoma with abundant setae, except asetose on discs of mesoscutum and mesoscutellum. Basal half of T1 with scattered, semierect simple setae; distal half of T1 and T2–T6 with appressed setae on discs, each setae at least twice as long as a puncture width, becoming longer towards apical terga, apical margins laterally with dense, white tomentum of appressed plumose setae (Fig. <xref ref-type="fig" rid="F3">18</xref>); disc of T6 and sides of T1–T6 each with long, semierect, simple and plumose setae; sterna with semierect, long setae as long as those on sides of terga. <italic>Punctation.</italic> Weakly imbricate to smooth and shiny. Vertex densely punctate, punctures separated by at most a puncture width, becoming enlongate and sparser on upper gena. Mesoscutum with punctures separated by 1–2 times a puncture width, punctures becoming sparser towards center to completely absent on disc; mesoscutellum largely impunctate, with few, scattered punctures. Terga densely and uniformly punctate, setiferous punctures elongate, separated by a puncture width or less; sterna with punctures sparser than on terga. <italic>Structure.</italic> Head broader than long (1.1–1.2:1); compound eyes with inner margins parallel; proportion of upper to lower interocular distance 0.9:1; middle interocular distance 3.2–3.5; vertex broad, distance between median ocellus and posterior margin of vertex 3.7–4.6 OD; orbitoccipital distance 0.6–0.8; lateral ocelli below supraorbital line; interocellar distance to ocelocular distance 0.9–1.1:1; interocellar to ocelloccipital 0.6–0.7:1; ocellocular to alveolocellar 0.6–0.7:1; orbitoccipital to ocellocular 1.0–1.2:1; alveolocular to interalveolar 0.9–1.1:1; clypeoalveolar distance about as long as longitudinal diameter of anntenal socket; clypeocellar distance to distance between median ocellus and posterior margin of vertex 0.9–1:1; frontal carina moderately elevated, slightly protuberant at level of lower tangent of anntenal sockets; clypeus broader than long, 2.1–2.2:1; proportion of length of scape, pedicel and F1–F4: 3.5–3.8:0.4:1:0.4:0.5–0.6:0.5–0.6, respectively. Labrum broader than long, with three basal protuberances, median tubercle distinct, <!--PageBreak-->longitudinally elongate, sublateral tubercles small. Mesoscutellum gently convex; metanotum and propodeum vertical in profile.</p></tp:treatment-sec><tp:treatment-sec sec-type="Male"><title>Male.</title><p>As in the female, except for usual secondary sexual characters and as follows: Body length 15.3 (14.3–16.3); head length 3.7 (3.5–3.8); head width 4.3 (4.0–4.4); mesosoma width 5.6 (5.2–6.0); metasoma width 6.1 (5.6–6.6); forewing length 12.1 (11.3–12.7); forewing width 3.2 (3.0–3.4). <italic>Coloration.</italic> Outer surface of mandible, labrum, clypeus, supraclypeal area, and anterior surfaces of scape, F1 and F2 yellow. Tegula reddish brown. <italic>Pubescence.</italic> Longer and denser than in female. <italic>Structure.</italic> Compound eyes with inner margins slightly converging dorsally; proportion of upper to lower interocular distance 0.8:1; upper interocular distance 4.0–4.6 OD; middle interocular distance 1.9–2.0; distance between median ocellus and posterior margin of vertex 2.4–2.7 OD; orbitoccipital distance 0.2–0.3; interocellar distance to ocelocular distance 1.8–2.2:1; interocellar to ocelloccipital 0.7–1:1; ocellocular to alveolocellar 0.2–0.3:1; orbitoccipital to ocellocular 0.8–1:1; alveolocular to interalveolar 0.6–0.7:1; clypeocellar distance to distance between median ocellus and posterior margin of head 1.2–1.3:1; clypeus broader than long, 1.4–1.6:1; proportion of length of scape, pedicel and F1–F4: 2.8–3:0.4–0.6:1:0.4–0.5:0.5–0.6:0.5–0.6, respectively. Legs slender, unmodified, except metatibia with blunt subapical projection on inner margin, shorter and thicker than tibial spur; mesobasitarsi longer than tibiae. Genitalia as in Figs <xref ref-type="fig" rid="F5">29</xref>, <xref ref-type="fig" rid="F6">34</xref>, <xref ref-type="fig" rid="F7">39</xref>, <xref ref-type="fig" rid="F7">44</xref>.</p></tp:treatment-sec><tp:treatment-sec sec-type="Distribution"><title>Distribution.</title><p>This species has been recorded from Bolivia, Brazil, Colombia, Costa Rica, French Guiana, Guatemala, Guyana, Mexico, Panama, Paraguay and Peru (<xref ref-type="bibr" rid="B39">Moure 2007</xref>). In Argentina, it is known only from the province of Misiones (Fig. <xref ref-type="fig" rid="F10">57</xref>), which is included within the Paranaense biogeographic province.</p></tp:treatment-sec><tp:treatment-sec sec-type="Comments"><title>Comments.</title><p><italic><tp:taxon-name><tp:taxon-name-part taxon-name-part-type="genus">Xylocopa</tp:taxon-name-part> <tp:taxon-name-part taxon-name-part-type="species">viridis</tp:taxon-name-part></tp:taxon-name></italic>, ranging from southern Mexico to Argentina, appears to be composed of multiple species. An appraisal of museum specimens under <italic><tp:taxon-name><tp:taxon-name-part taxon-name-part-type="genus">Xylocopa</tp:taxon-name-part> <tp:taxon-name-part taxon-name-part-type="species">viridis</tp:taxon-name-part></tp:taxon-name></italic> deposited at <named-content xmlns:xlink="http://www.w3.org/1999/xlink" content-type="dwc:institutional_code" xlink:type="simple">SEMC</named-content> from locations across its distribution range revealed considerable variation in body pubescence, punctation, body size, and shape of the apical projection of the inner surface of the male metatibia. A similar case seems to occur in <italic><tp:taxon-name><tp:taxon-name-part taxon-name-part-type="genus">Xylocopa</tp:taxon-name-part> <tp:taxon-name-part taxon-name-part-type="species">varians</tp:taxon-name-part></tp:taxon-name></italic> Smith, a species with metallic green highligths that has also been recorded from Misiones and presumably confused with <italic><tp:taxon-name><tp:taxon-name-part taxon-name-part-type="genus">Xylocopa</tp:taxon-name-part> <tp:taxon-name-part taxon-name-part-type="species">viridis</tp:taxon-name-part></tp:taxon-name></italic>. We studied the male holotype of <italic><tp:taxon-name><tp:taxon-name-part taxon-name-part-type="genus">Xylocopa</tp:taxon-name-part> <tp:taxon-name-part taxon-name-part-type="species">viridis</tp:taxon-name-part></tp:taxon-name></italic> and the female type of <italic><tp:taxon-name><tp:taxon-name-part taxon-name-part-type="genus">Xylocopa</tp:taxon-name-part> <tp:taxon-name-part taxon-name-part-type="species">varians</tp:taxon-name-part></tp:taxon-name></italic>, both from Brazil, as well as specimens of both species from Brazil and other countries in South America. We observed that both sexes of <italic><tp:taxon-name><tp:taxon-name-part taxon-name-part-type="genus">Xylocopa</tp:taxon-name-part> <tp:taxon-name-part taxon-name-part-type="species">varians</tp:taxon-name-part></tp:taxon-name></italic> can be distinguished from those of <italic><tp:taxon-name><tp:taxon-name-part taxon-name-part-type="genus">Xylocopa</tp:taxon-name-part> <tp:taxon-name-part taxon-name-part-type="species">viridis</tp:taxon-name-part></tp:taxon-name></italic> primarily by the terga with black setae on their discs (yellowish in <italic><tp:taxon-name><tp:taxon-name-part taxon-name-part-type="genus">Xylocopa</tp:taxon-name-part> <tp:taxon-name-part taxon-name-part-type="species">viridis</tp:taxon-name-part></tp:taxon-name></italic>) and the upper gena of the female densely punctate, with a narrow impunctate band behind the outer margins of the compound eyes (upper gena sparsely punctate and with broad impunctate band behind outer margins of compound eyes in <italic><tp:taxon-name><tp:taxon-name-part taxon-name-part-type="genus">Xylocopa</tp:taxon-name-part> <tp:taxon-name-part taxon-name-part-type="species">viridis</tp:taxon-name-part></tp:taxon-name></italic>). We found a female and male specimen from Misiones, both identified by P.H. Hurd as <italic><tp:taxon-name><tp:taxon-name-part taxon-name-part-type="genus">Xylocopa</tp:taxon-name-part> <tp:taxon-name-part taxon-name-part-type="species">varians</tp:taxon-name-part></tp:taxon-name></italic>. These specimens are deposited at <named-content xmlns:xlink="http://www.w3.org/1999/xlink" content-type="dwc:institutional_code" xlink:type="simple">MACN</named-content> and <named-content xmlns:xlink="http://www.w3.org/1999/xlink" content-type="dwc:institutional_code" xlink:type="simple">SEMC</named-content> respectively, and their complete label data are as follows: “7596” // Misiones // 766 // <tp:taxon-name><tp:taxon-name-part taxon-name-part-type="genus">Xylocopa</tp:taxon-name-part> <tp:taxon-name-part taxon-name-part-type="species">varians</tp:taxon-name-part></tp:taxon-name> Smith, P.H. Hurd 59 (<named-content xmlns:xlink="http://www.w3.org/1999/xlink" content-type="dwc:institutional_code" xlink:type="simple">MACN</named-content>); “Misiones, Pindapoy, II-1956 // <named-content xmlns:xlink="http://www.w3.org/1999/xlink" content-type="dwc:institutional_code" xlink:type="simple">SEMC</named-content> 1232909”. Both specimens agree with the characters listed for <italic><tp:taxon-name><tp:taxon-name-part taxon-name-part-type="genus">Xylocopa</tp:taxon-name-part> <tp:taxon-name-part taxon-name-part-type="species">viridis</tp:taxon-name-part></tp:taxon-name></italic> and thus the record of <italic><tp:taxon-name><tp:taxon-name-part taxon-name-part-type="genus">Xylocopa</tp:taxon-name-part> <tp:taxon-name-part taxon-name-part-type="species">varians</tp:taxon-name-part></tp:taxon-name></italic> for Argentina appear to be based on misidentified specimens.</p><!--PageBreak--><p>Specimens of <italic><tp:taxon-name><tp:taxon-name-part taxon-name-part-type="genus">Xylocopa</tp:taxon-name-part> <tp:taxon-name-part taxon-name-part-type="species">viridis</tp:taxon-name-part></tp:taxon-name></italic> from Argentina and southern Brazil also seem to be different from those of northen Brazil, particularly in the length of the setae on metasomal terga, the color of tegulae, and the shape of the apical projection on the inner surface of male metatibia. Such differences are suggestive of a distinct species and further studies are needed to determine the species limits of <italic><tp:taxon-name><tp:taxon-name-part taxon-name-part-type="genus">Xylocopa</tp:taxon-name-part> <tp:taxon-name-part taxon-name-part-type="species">viridis</tp:taxon-name-part></tp:taxon-name></italic>.</p></tp:treatment-sec><tp:treatment-sec><!--Section generated to contain objects referenced in tp:taxon-treatment.--><fig id="F1" position="float" orientation="portrait"><label>Figures 1–6.</label><caption><p>Faces of females of <tp:taxon-name><tp:taxon-name-part taxon-name-part-type="genus">Xylocopa</tp:taxon-name-part> <tp:taxon-name-part taxon-name-part-type="infraspecific-rank">subgenus</tp:taxon-name-part> <tp:taxon-name-part taxon-name-part-type="subgenus">Schonnherria</tp:taxon-name-part></tp:taxon-name> from Argentina. <bold>1</bold> <italic><tp:taxon-name><tp:taxon-name-part taxon-name-part-type="genus">Xylocopa</tp:taxon-name-part> <tp:taxon-name-part taxon-name-part-type="species">bambusae</tp:taxon-name-part></tp:taxon-name></italic> <bold>2</bold> <italic><tp:taxon-name><tp:taxon-name-part taxon-name-part-type="genus">Xylocopa</tp:taxon-name-part> <tp:taxon-name-part taxon-name-part-type="species">macrops</tp:taxon-name-part></tp:taxon-name></italic> <bold>3</bold> <italic><tp:taxon-name><tp:taxon-name-part taxon-name-part-type="genus">Xylocopa</tp:taxon-name-part> <tp:taxon-name-part taxon-name-part-type="species">pulchra</tp:taxon-name-part></tp:taxon-name></italic> <bold>4</bold> <italic><tp:taxon-name><tp:taxon-name-part taxon-name-part-type="genus">Xylocopa</tp:taxon-name-part> <tp:taxon-name-part taxon-name-part-type="species">simillima</tp:taxon-name-part></tp:taxon-name></italic> <bold>5</bold> <italic><tp:taxon-name><tp:taxon-name-part taxon-name-part-type="genus">Xylocopa</tp:taxon-name-part> <tp:taxon-name-part taxon-name-part-type="species">splendidula</tp:taxon-name-part></tp:taxon-name></italic> <bold>6</bold> <italic><tp:taxon-name><tp:taxon-name-part taxon-name-part-type="genus">Xylocopa</tp:taxon-name-part> <tp:taxon-name-part taxon-name-part-type="species">viridis</tp:taxon-name-part></tp:taxon-name></italic>. Scale bars: 1 mm.</p></caption><graphic xmlns:xlink="http://www.w3.org/1999/xlink" xlink:href="zookeys-543-129-g001.jpg" position="float" orientation="portrait" xlink:type="simple" id="oo_68424.jpg"/></fig><fig id="F2" position="float" orientation="portrait"><label>Figures 7–12.</label><caption><p>Faces of males of <tp:taxon-name><tp:taxon-name-part taxon-name-part-type="genus">Xylocopa</tp:taxon-name-part> <tp:taxon-name-part taxon-name-part-type="infraspecific-rank">subgenus</tp:taxon-name-part> <tp:taxon-name-part taxon-name-part-type="subgenus">Schonnherria</tp:taxon-name-part></tp:taxon-name> from Argentina. <bold>7</bold> <italic><tp:taxon-name><tp:taxon-name-part taxon-name-part-type="genus">Xylocopa</tp:taxon-name-part> <tp:taxon-name-part taxon-name-part-type="species">bambusae</tp:taxon-name-part></tp:taxon-name></italic> <bold>8</bold> <italic><tp:taxon-name><tp:taxon-name-part taxon-name-part-type="genus">Xylocopa</tp:taxon-name-part> <tp:taxon-name-part taxon-name-part-type="species">chrysopoda</tp:taxon-name-part></tp:taxon-name></italic> <bold>9</bold> <italic><tp:taxon-name><tp:taxon-name-part taxon-name-part-type="genus">Xylocopa</tp:taxon-name-part> <tp:taxon-name-part taxon-name-part-type="species">macrops</tp:taxon-name-part></tp:taxon-name></italic> <bold>10</bold> <italic><tp:taxon-name><tp:taxon-name-part taxon-name-part-type="genus">Xylocopa</tp:taxon-name-part> <tp:taxon-name-part taxon-name-part-type="species">simillima</tp:taxon-name-part></tp:taxon-name></italic> <bold>11</bold> <italic><tp:taxon-name><tp:taxon-name-part taxon-name-part-type="genus">Xylocopa</tp:taxon-name-part> <tp:taxon-name-part taxon-name-part-type="species">splendidula</tp:taxon-name-part></tp:taxon-name></italic> <bold>12</bold> <italic><tp:taxon-name><tp:taxon-name-part taxon-name-part-type="genus">Xylocopa</tp:taxon-name-part> <tp:taxon-name-part taxon-name-part-type="species">viridis</tp:taxon-name-part></tp:taxon-name></italic>. Scale bars: 1 mm.</p></caption><graphic xmlns:xlink="http://www.w3.org/1999/xlink" xlink:href="zookeys-543-129-g002.jpg" position="float" orientation="portrait" xlink:type="simple" id="oo_68425.jpg"/></fig><fig id="F3" position="float" orientation="portrait"><label>Figures 13–18.</label><caption><p>Dorsal view of metasoma of females of <tp:taxon-name><tp:taxon-name-part taxon-name-part-type="genus">Xylocopa</tp:taxon-name-part> <tp:taxon-name-part taxon-name-part-type="infraspecific-rank">subgenus</tp:taxon-name-part> <tp:taxon-name-part taxon-name-part-type="subgenus">Schonnherria</tp:taxon-name-part></tp:taxon-name> from Argentina. <bold>13</bold> <italic><tp:taxon-name><tp:taxon-name-part taxon-name-part-type="genus">Xylocopa</tp:taxon-name-part> <tp:taxon-name-part taxon-name-part-type="species">bambusae</tp:taxon-name-part></tp:taxon-name></italic> <bold>14</bold> <italic><tp:taxon-name><tp:taxon-name-part taxon-name-part-type="genus">Xylocopa</tp:taxon-name-part> <tp:taxon-name-part taxon-name-part-type="species">macrops</tp:taxon-name-part></tp:taxon-name></italic> <bold>15</bold> <italic><tp:taxon-name><tp:taxon-name-part taxon-name-part-type="genus">Xylocopa</tp:taxon-name-part> <tp:taxon-name-part taxon-name-part-type="species">pulchra</tp:taxon-name-part></tp:taxon-name></italic> <bold>16</bold> <italic><tp:taxon-name><tp:taxon-name-part taxon-name-part-type="genus">Xylocopa</tp:taxon-name-part> <tp:taxon-name-part taxon-name-part-type="species">simillima</tp:taxon-name-part></tp:taxon-name></italic> <bold>17</bold> <italic><tp:taxon-name><tp:taxon-name-part taxon-name-part-type="genus">Xylocopa</tp:taxon-name-part> <tp:taxon-name-part taxon-name-part-type="species">splendidula</tp:taxon-name-part></tp:taxon-name></italic> <bold>18</bold> <italic><tp:taxon-name><tp:taxon-name-part taxon-name-part-type="genus">Xylocopa</tp:taxon-name-part> <tp:taxon-name-part taxon-name-part-type="species">viridis</tp:taxon-name-part></tp:taxon-name></italic>. Scale bars: 2 mm.</p></caption><graphic xmlns:xlink="http://www.w3.org/1999/xlink" xlink:href="zookeys-543-129-g003.jpg" position="float" orientation="portrait" xlink:type="simple" id="oo_68426.jpg"/></fig><fig id="F4" position="float" orientation="portrait"><label>Figures 19–24.</label><caption><p>Dorsal view of metasoma of males of <tp:taxon-name><tp:taxon-name-part taxon-name-part-type="genus">Xylocopa</tp:taxon-name-part> <tp:taxon-name-part taxon-name-part-type="infraspecific-rank">subgenus</tp:taxon-name-part> <tp:taxon-name-part taxon-name-part-type="subgenus">Schonnherria</tp:taxon-name-part></tp:taxon-name> from Argentina. <bold>19</bold> <italic><tp:taxon-name><tp:taxon-name-part taxon-name-part-type="genus">Xylocopa</tp:taxon-name-part> <tp:taxon-name-part taxon-name-part-type="species">bambusae</tp:taxon-name-part></tp:taxon-name></italic> <bold>20</bold> <italic><tp:taxon-name><tp:taxon-name-part taxon-name-part-type="genus">Xylocopa</tp:taxon-name-part> <tp:taxon-name-part taxon-name-part-type="species">chrysopoda</tp:taxon-name-part></tp:taxon-name></italic> <bold>21</bold> <italic><tp:taxon-name><tp:taxon-name-part taxon-name-part-type="genus">Xylocopa</tp:taxon-name-part> <tp:taxon-name-part taxon-name-part-type="species">macrops</tp:taxon-name-part></tp:taxon-name></italic> <bold>22</bold> <italic><tp:taxon-name><tp:taxon-name-part taxon-name-part-type="genus">Xylocopa</tp:taxon-name-part> <tp:taxon-name-part taxon-name-part-type="species">simillima</tp:taxon-name-part></tp:taxon-name></italic> <bold>23</bold> <italic><tp:taxon-name><tp:taxon-name-part taxon-name-part-type="genus">Xylocopa</tp:taxon-name-part> <tp:taxon-name-part taxon-name-part-type="species">splendidula</tp:taxon-name-part></tp:taxon-name></italic> <bold>24</bold> <italic><tp:taxon-name><tp:taxon-name-part taxon-name-part-type="genus">Xylocopa</tp:taxon-name-part> <tp:taxon-name-part taxon-name-part-type="species">viridis</tp:taxon-name-part></tp:taxon-name></italic>. Scale bars: 2 mm.</p></caption><graphic xmlns:xlink="http://www.w3.org/1999/xlink" xlink:href="zookeys-543-129-g004.jpg" position="float" orientation="portrait" xlink:type="simple" id="oo_68427.jpg"/></fig><fig id="F5" position="float" orientation="portrait"><label>Figures 25–30.</label><caption><p>Genital capsule of males of <tp:taxon-name><tp:taxon-name-part taxon-name-part-type="genus">Xylocopa</tp:taxon-name-part> <tp:taxon-name-part taxon-name-part-type="infraspecific-rank">subgenus</tp:taxon-name-part> <tp:taxon-name-part taxon-name-part-type="subgenus">Schonnherria</tp:taxon-name-part></tp:taxon-name> from Argentina. All figures in dorsal view except Fig. <bold>30</bold> in ventral view. <bold>25, 30</bold> <italic><tp:taxon-name><tp:taxon-name-part taxon-name-part-type="genus">Xylocopa</tp:taxon-name-part> <tp:taxon-name-part taxon-name-part-type="species">bambusae</tp:taxon-name-part></tp:taxon-name></italic> <bold>26</bold> <italic><tp:taxon-name><tp:taxon-name-part taxon-name-part-type="genus">Xylocopa</tp:taxon-name-part> <tp:taxon-name-part taxon-name-part-type="species">chrysopoda</tp:taxon-name-part></tp:taxon-name></italic> <bold>27</bold> <italic><tp:taxon-name><tp:taxon-name-part taxon-name-part-type="genus">Xylocopa</tp:taxon-name-part> <tp:taxon-name-part taxon-name-part-type="species">macrops</tp:taxon-name-part></tp:taxon-name></italic> <bold>28</bold> <italic><tp:taxon-name><tp:taxon-name-part taxon-name-part-type="genus">Xylocopa</tp:taxon-name-part> <tp:taxon-name-part taxon-name-part-type="species">splendidula</tp:taxon-name-part></tp:taxon-name></italic> <bold>29</bold> <italic><tp:taxon-name><tp:taxon-name-part taxon-name-part-type="genus">Xylocopa</tp:taxon-name-part> <tp:taxon-name-part taxon-name-part-type="species">viridis</tp:taxon-name-part></tp:taxon-name></italic>. Abbreviations: lc = lateral carina of penis valve; vp: ventroapical plate of gonocoxite.</p></caption><graphic xmlns:xlink="http://www.w3.org/1999/xlink" xlink:href="zookeys-543-129-g005.jpg" position="float" orientation="portrait" xlink:type="simple" id="oo_68428.jpg"/></fig><fig id="F6" position="float" orientation="portrait"><label>Figures 31–34.</label><caption><p>Ventral view of genital capsules of males of <tp:taxon-name><tp:taxon-name-part taxon-name-part-type="genus">Xylocopa</tp:taxon-name-part> <tp:taxon-name-part taxon-name-part-type="infraspecific-rank">subgenus</tp:taxon-name-part> <tp:taxon-name-part taxon-name-part-type="subgenus">Schonnherria</tp:taxon-name-part></tp:taxon-name> from Argentina. <bold>31</bold> <italic><tp:taxon-name><tp:taxon-name-part taxon-name-part-type="genus">Xylocopa</tp:taxon-name-part> <tp:taxon-name-part taxon-name-part-type="species">chrysopoda</tp:taxon-name-part></tp:taxon-name></italic> <bold>32</bold> <italic><tp:taxon-name><tp:taxon-name-part taxon-name-part-type="genus">Xylocopa</tp:taxon-name-part> <tp:taxon-name-part taxon-name-part-type="species">macrops</tp:taxon-name-part></tp:taxon-name></italic> <bold>33</bold> <italic><tp:taxon-name><tp:taxon-name-part taxon-name-part-type="genus">Xylocopa</tp:taxon-name-part> <tp:taxon-name-part taxon-name-part-type="species">splendidula</tp:taxon-name-part></tp:taxon-name></italic> <bold>34</bold> <italic><tp:taxon-name><tp:taxon-name-part taxon-name-part-type="genus">Xylocopa</tp:taxon-name-part> <tp:taxon-name-part taxon-name-part-type="species">viridis</tp:taxon-name-part></tp:taxon-name></italic>.</p></caption><graphic xmlns:xlink="http://www.w3.org/1999/xlink" xlink:href="zookeys-543-129-g006.jpg" position="float" orientation="portrait" xlink:type="simple" id="oo_68429.jpg"/></fig><fig id="F7" position="float" orientation="portrait"><label>Figures 35–44.</label><caption><p>Dorsal (<bold>35–39</bold>) and ventral (<bold>40–44</bold>) views of apex of gonostylus and penis valve of males of <tp:taxon-name><tp:taxon-name-part taxon-name-part-type="genus">Xylocopa</tp:taxon-name-part> <tp:taxon-name-part taxon-name-part-type="infraspecific-rank">subgenus</tp:taxon-name-part> <tp:taxon-name-part taxon-name-part-type="subgenus">Schonnherria</tp:taxon-name-part></tp:taxon-name> from Argentina. <bold>35, 40</bold> <italic><tp:taxon-name><tp:taxon-name-part taxon-name-part-type="genus">Xylocopa</tp:taxon-name-part> <tp:taxon-name-part taxon-name-part-type="species">bambusae</tp:taxon-name-part></tp:taxon-name></italic> <bold>36, 41</bold> <italic><tp:taxon-name><tp:taxon-name-part taxon-name-part-type="genus">Xylocopa</tp:taxon-name-part> <tp:taxon-name-part taxon-name-part-type="species">chrysopoda</tp:taxon-name-part></tp:taxon-name></italic> <bold>37, 42</bold> <italic><tp:taxon-name><tp:taxon-name-part taxon-name-part-type="genus">Xylocopa</tp:taxon-name-part> <tp:taxon-name-part taxon-name-part-type="species">macrops</tp:taxon-name-part></tp:taxon-name></italic> <bold>38, 43</bold> <italic><tp:taxon-name><tp:taxon-name-part taxon-name-part-type="genus">Xylocopa</tp:taxon-name-part> <tp:taxon-name-part taxon-name-part-type="species">splendidula</tp:taxon-name-part></tp:taxon-name></italic> <bold>39, 44</bold> <italic><tp:taxon-name><tp:taxon-name-part taxon-name-part-type="genus">Xylocopa</tp:taxon-name-part> <tp:taxon-name-part taxon-name-part-type="species">viridis</tp:taxon-name-part></tp:taxon-name></italic>.</p></caption><graphic xmlns:xlink="http://www.w3.org/1999/xlink" xlink:href="zookeys-543-129-g007.jpg" position="float" orientation="portrait" xlink:type="simple" id="oo_68430.jpg"/></fig><fig id="F10" position="float" orientation="portrait"><label>Figures 55–58.</label><caption><p>Collection localities for species of <tp:taxon-name><tp:taxon-name-part taxon-name-part-type="genus">Xylocopa</tp:taxon-name-part> <tp:taxon-name-part taxon-name-part-type="infraspecific-rank">subgenus</tp:taxon-name-part> <tp:taxon-name-part taxon-name-part-type="subgenus">Schonnherria</tp:taxon-name-part></tp:taxon-name> in Argentina.</p></caption><graphic xmlns:xlink="http://www.w3.org/1999/xlink" xlink:href="zookeys-543-129-g010.jpg" position="float" orientation="portrait" xlink:type="simple" id="oo_68433.jpg"/></fig></tp:treatment-sec><ref-list><ref id="B20"><mixed-citation xmlns:xlink="http://www.w3.org/1999/xlink" xlink:type="simple"><person-group><name name-style="western"><surname>Hurd</surname><given-names>Jr PD</given-names></name><name name-style="western"><surname>Moure</surname><given-names>JS</given-names></name></person-group> (<year>1963</year>) <article-title>A classification on the large carpenter bees (<tp:taxon-name><tp:taxon-name-part taxon-name-part-type="tribe">Xylocopini</tp:taxon-name-part></tp:taxon-name>) (<tp:taxon-name><tp:taxon-name-part taxon-name-part-type="order">Hymenoptera</tp:taxon-name-part></tp:taxon-name>: <tp:taxon-name><tp:taxon-name-part taxon-name-part-type="superfamily">Apoidea</tp:taxon-name-part></tp:taxon-name>).</article-title> <source>University of California Publications in Entomology</source> <volume>29</volume>: <fpage>1</fpage>–<lpage>365</lpage>. </mixed-citation></ref><ref id="B39"><mixed-citation xmlns:xlink="http://www.w3.org/1999/xlink" xlink:type="simple"><person-group><name name-style="western"><surname>Moure</surname><given-names>JS</given-names></name></person-group> (<year>2007</year>) <article-title><tp:taxon-name><tp:taxon-name-part taxon-name-part-type="tribe">Xylocopini</tp:taxon-name-part></tp:taxon-name> Latreille, 1802.</article-title> In: <person-group><name name-style="western"><surname>Moure</surname><given-names>JS</given-names></name><name name-style="western"><surname>Urban</surname><given-names>D</given-names></name><name name-style="western"><surname>Melo</surname><given-names>GAR</given-names></name></person-group> (<role>Eds</role>) <source>Catalogue of Bees (<tp:taxon-name><tp:taxon-name-part taxon-name-part-type="order">Hymenoptera</tp:taxon-name-part></tp:taxon-name>, <tp:taxon-name><tp:taxon-name-part taxon-name-part-type="superfamily">Apoidea</tp:taxon-name-part></tp:taxon-name>) in the Neotropical Region</source>. <publisher-name>Sociedade Brasileira de Entomologia</publisher-name>, <publisher-loc>Curitiba</publisher-loc>, <fpage>637</fpage>–<lpage>673</lpage>. Available online at <ext-link xlink:type="simple" ext-link-type="uri" xlink:href="http://www.moure.cria.org.br/catalogue">http://www.moure.cria.org.br/catalogue</ext-link> [<date-in-citation content-type="access-date">last accessed 16 June 2015</date-in-citation>] </mixed-citation></ref></ref-list></tp:taxon-treatment>
